# Supplementary material for: Genomic identification and expression analysis of acid invertase (AINV) gene family in Dendrobium officinale Kimura et Migo
Source: BMC Plant Biol. 2024 May 14;24:396. doi: 10.1186/s12870-024-05102-8 (PMC11092110; doi:10.1186/s12870-024-05102-8)
Supplement: Supplementary file 1 — Supplementary Material 1. [file 12870_2024_5102_MOESM1_ESM.zip]

Archive with 8 entries (7 files):
- Additional files_rev/
- Additional files_rev/Additioanl file 1 Figure S1.doc
- Additional files_rev/Additioanl file 1 Figure S2.doc
- Additional files_rev/Additioanl file 1 Figure S3.doc
- Additional files_rev/Additioanl file 1 Figure S4.doc
- Additional files_rev/Additional file 5 Table S1_rev.xlsx
- Additional files_rev/Additional file 6 Table S2.xlsx
- Additional files_rev/Additional file 7 Table S3.xlsx
