# Supplementary material for: Genomic identification and expression analysis of acid invertase (AINV) gene family in Dendrobium officinale Kimura et Migo
Source: BMC Plant Biol. 2024 May 14;24:396. doi: 10.1186/s12870-024-05102-8 (PMC11092110; doi:10.1186/s12870-024-05102-8)
Supplement: Supplementary file 1 — Supplementary Material 1. [file 12870_2024_5102_MOESM1_ESM.zip › Additional files_rev/Additional file 5 Table S1_rev.xlsx]

## Sheet: Table S1
Table S1. List of AINV gene sequences used in this study
Taxon	Types	Name	Accession number Gene ID	Accession number Transcript ID	Protein sequences	Protein size
Early terrestrial plants
Physcomitrium patens	VINV	PpVIN1	Pp3c9_23650	Pp3c9_23650V3.1	MERSPLLGALISESNTDLESSEHALKISDVVPASSPTPGLSKSRKYALLFAAVCIIAVLAYPTATTKFLSEVKTGATLHQGELRCVTHAPSSTGFANGTILPQDVAGNLRRTSFHFQPEKNWMNDPNGPMYYRGYYHFFYQYNPNAAVWGGIVWGHAVSTDLIHWLYLDIALVPDQWYDIQGVWSGSVTVREDGVPIILYTGSSLSNEQTQNIAYPQDPSDPLLRKWVKDPENPILAAPSVKYVMKASLDDDRHDYYALGSYNVKSKTFHADDPSRDTGIGLRYDYGKFYASKSFFDPAHQRRILWGWANESDSEAADVAKGWSSVQAIPRTVRHDTKTMRNLIQEPVEEVKELRGARVSQRAVKLVPGSIVEVQGVIGGQLDIEVVFEYPNVTKLTLD…	603
	VINV	PpVIN2	Pp3c15_22540	Pp3c15_22540V3.2	MTRNPLLDALVSEPSMDLESNGVSSEQSDALSASTSRPALSKMWMCVVLFTAACCIAMLAHPTAVTTYLSEVSTGTKLHHGELRRVTHAPISSTSGNGTILPREVASYLHRTSFHFQPEKNWMNDPNGPMYYKGYYHFFYQYNPNAPVWGDIVWGHAVSTDLIHWLYLDIALVPDQWYDIQGVWSGSITMREDGVPIILYTGSSHASEQTQNIAYPEDPSDPLLRKWVKDPENPILRHPDGIDIRDFRDPTTAWKDVDGHWLMTVGAKRHNMGVALLYKSKDLKHWELQENFLHGVANTGMWECIDFYPVSVLGYRGLDSYSAAPSVKYVLKASLDDDRHDYYALGSYNVKSKSFHADDPSRDTGIGLRYDYGKFYASKSFYDAAQQRRILWGWANESD…	641
	VINV	PpVIN3	Pp3c23_16290	Pp3c23_16290V3.2	MYLPCSTKSQFNAVHYHAQREDNSCNLVSVPMLDETSQEGYGLYREVFASRNKKKSAIAFLTIMLIAVVLYTSKIVAPKWLELFQREKQYLVRDIVRNSAITSCHSQPYRSSYHFQPPKNWMNDPNGPMYYEGFYHLFYQYNPGGAVWGNLTWGHAVSTDLIHWRDLEPALKPDEWYDNGGVWSGSVTICPDGSPLILYTGVADDLEQSQNLAVPEDLADPLLRKWVKSRENPILRHPVGIDKEDFRDPTTAWQVNDGTWRILVGAKMGRDGMALLYKSEDLRHWELDENVLHTVPGSGMWECLDFFPIAPFGREGLDTSVNGPHVKHVLKASMYDDQHDHYAVGTYNLSTESFTPINHALDIQHGLHYDYGKFYASKSFYDPVKKRRIVWGWSNESDS…	643
	CWINV	PpCWIN1	Pp3c2_31490	Pp3c2_31490V3.1	MPQSSDHGPVREGEGEAATLIDTVVPPSDSSSYISVPSAELDISSERNGNNKPSVAILPHSNKEWQSNATSYSSIPDHPNTLLATDDGPLILGAVPFSLDGKHSPTHNGSKITKILLLVALILLILAVLIAVAVVLQARRAGFKRIMDIRAFKHRTAFHFQPDKDWMNDPNGPMYYQGYYHLFYQYNPVGAVWGNIVWGHTVSTDLVHWRHLEPALKGDQWYDIRGIWSGSATTLSDGTPVLLYTGWSEAYDQIQSMAIPVNKSDPLLRQWLKAPQNPMAVVPEGYNSSQFRDPTTAWQGPDGLWRLLVGANTGDGGTIGTALLFKSIDFQAWNFSHSLHSVPGTGMWECPDFYPVALSGTLLGADTSTHGPTVKHVLKISANDKLHDYYSVGSYITEN…	689
	CWINV	PpCWIN2	Pp3c6_12660	Pp3c6_12660V3.1	MEQSFHPTMAAKHRVMLLASAMILLAALFSPVEASHKDWHQLGVESIKSSSSATHVYQPYRTAYHFQPRKNWMNDPNGPLYYKGWYHFFYQYNRDAAVWGNITWGHAVSRDMVHWRTLHTALKGDKWYDMKGVWSGSATFLDNGVPVLLYTGWAINGTDQSSIRGQTQAMAVPEDPSDPLLREWDKSPHNPIALAPPGFNDSMFRDPTEAWKGYDGVWRMLVGAVKGTDQSIGTALLYKSTDFNKWNFTGEIQSVAGTGMWECPDIYPVHVKEKTGLRLSARGPHVKHVLKVSLDRNKHDYYSVGTYDEKTDLYTPDDTKLDTGLGLRYDYGKFYASKTFFDQNKNRRVLWGWANESSSVQDDIEKGWSSVQCLPRHIWLDEESSANLVQWPIEEVDKL…	609
	CWINV	PpCWIN3	Pp3c10_2720	Pp3c10_2720V3.1	MNVGSYLWIWRSEGPVYYKGYYHLFYQYNPFAAIPGNIEWHHVVSKDLIRWKFLGATLKRDQWYDANGCFSGSITILDDGTPVILYTGNSFENKQVQARADPEDPSDPLLRKWVKAPYNPIAPIPPGYNSSQFRDPTEAWRLSDGMWRMLVGANAGEGGLIGTALLYKSTDFQTWNFSNRLHENPTTGMWECPDLFPVRIKGRKGLNASAVGKGVLHVLKVSLDLNKHDYYSVGNYLTETDTYKPLIAEIDTGIGLRYDYGKYYASKTFFDPIRQRRIVYGWTNESTSTMDDVAKGWAGLQSIPRIVYLDQRANTSLIQWPIEEVQTLRRKKITVKDVNLEGGEVARLMDVSGVQVLVVSNLREMPFTSLKFERMSFFLVANHVALFRSLQLDIEVAFK…	569
	CWINV	PpCWIN4	Pp3c24_1570	Pp3c24_1570V3.2	MFYQDWLAGSVSDIRLWLRNGMLTTVLATLFVILTSLPECMMLPASHVGNWTASPRVTVTDKEGDASSTEQPHRTGFHFQPEKNWMNGLMYYKGYYHLFYQYNPEAPIWGNIVWGHAVSTDLLRWHYLEPAMKGDHWYDERGVWSGSATLLEDGSPVLLYTGESVNRTQVQNMAIPANKSDPLLLHWIKVPHNPVVVAPPGYNASEFRDPSTAWQGSDGMWRLLVGANTGKRGVIGTALLFKSQDFYQWQFVNRPLHSVAGTGMWECPDFYPVLIEGIEGLEVSSTQGQPVKHVLKISSDDLKHDYYSVGAYNAENDTYEPAIHQLDTGIGLRYDYGKFYASKSFFDPSTNRRILLGWSNESDSIQEDITKGWSSIQSIPRKVWLDSISSTNLLQWPVR…	611
Selaginella moellendorffii	VINV	SmVIN1	SELMODRAFT_10966	EFJ22309	EGGFLASERTAFHFQPRNNWMNGPLFHKGYYHLFYQYNPYGVEWGNISWGHAVSTDLLHWQHMDLAMQPDKWYDADGVWSGSATILPNGQVIMLYTGSTNASVQVQNLALPLNTSDPLLREWIKIPENPILVPPPGIAPKDFRDPTTAWLEADGLWRIAIGAKKGRAGLALIYKTFDFLHWELEEEYLHTVQGTGMWECIDFYPVSTATSNGLDTSKVQTNELTKHILKASLDDDKHDYYAIGLYSESSHTWIPDALDNDVGLGLRYDYGKYYASKTFFDSKHQKRILWGWANESDSLQDDIRKGWSSVQTLPRILYLDNLTGTNLIQWPIEEVEALRHDKVSRSNVLLKGGDVVEVDAAQGAQLDIEVGFEYPDASKLDALPESEIYDCSQGGATHRG…	539
	VINV	SmVIN2	SELMODRAFT_98949	EFJ25584	MDPESQRSYAELPSGEEAEEIHSNPTAATENSRNRRIDLVLTLVGICCVVAGTFFWISLPSSNTENFSRIAPDGGFLASERTAFHFQPRNNWMNGPLFYKGYYHLFYQYNPYGVEWGNISWGHAVSTDLLHWQHMDLAMQPDKWYDADGVWSGSATILPNGQVIMLYTGSTNASVQVQNLALPLNTSDPLLREWIKIPENPILVPPPGIAPKDFRDPTTAWLEADGLWRIAIGAKKGRAGLALIYKTFDFLHWELEEEYLHTVQGTGMWECIDFYPVSTATSNGLDTSKVQTNELTKHILKASLDDDKHDYYAIGLYSESSHTWIPDALDNDVGLGLRYDYGKYYASKTFFDSKHQRRILWGWANESDSLQDDIRKGWSSVQTLPRILYLDNLTGTNLI…	623
	VINV	SmVIN3	SELMODRAFT_127793	EFJ10767	MLLIIIILSLAGSSVGDDLRPAFHFQPIKNWMNGPMLYKGLYHLFFQYNPTAPVFGNISWGHAVSKDLINWSFLDLALQRDKPYDQNGAFSGSITFVKGVPVILYTGSALNLDQSQNEAVPANISDPLVRTWKKLERNPIIFPPPSGVRTVDFRDPTTAWIGADGLWRILVGAKKNATGAAILYTSKDFVHWDLVDNPLHEVAGTGMWECPDFYPVSSFGTKGLEDSVRGSGVKHVLKVSLDNTRQDAYAVGTYDAAADKFIPNVPELDTGIGLVYDYGVFYASKTFYDPEKQRRVLWGWVTEKDSVEADIAKGWAGVQALPRQIWLDETHQNGVRQWPLAEVYKLRRRDYHSQAYRKLQGGALQEIHSGRKKFQLDIEVTFTVRNHKLVTLDSIMEDG…	542
	VINV	SmVIN4	SELMODRAFT_429742	EFJ07564	MLYKGLYHLFFQYNPTAPVFGNISWGHAVSKDLINWSFLDLALQRDKPYDQNGAFSGSITFVKGVPVILYTGSALNLDQSQNEAVPANISDPLVRTWKKLEQNPIIFPPPSGVRTVDFRDPTTAWIGADGLWRILVGAKKNTTGTAILYTSKDFVHWNLADHPLHEVAGTGMWECPDFYPVSSFGTKGLEDSVRGSGVKHVLKVSLDNTRQDAYTVGTYDAAADKFIPNVPELDTGLGLVYDHGVFYASKTFYDPEKQRRVLWGWVTEKDSAEADIAKGWAGVQALPRQIWLDETHQNGVRQWPVAEVYKLRRRDYHSQAHLKLQGGALQEIHSGRKNFQLDIEVTFTVRNHKLVTLDSIMEDGQTSCLGRTTASREAVGPFGLMVLASDYLQEHTAIY…	507
	CWINV	SmCWIN1	SELMODRAFT_31903	EFJ33475	GFHFQAPTNSSIWMISPNAPVFYRGFYHLFYRFTTPSSSKSKNQSSWGHAIAKDLLHWTHLPTALDPGPERYDEQGILGGSMTLLVQGPVILYTGISSDGATTQNAAVPVDPGDAMLKHWKKIAQNPLIPAGGRVAMRDPSSAWRDSSWRILLGGENASDGVGLVYWSNDFLDGEWKRLETPLLRMPGAGILESPDFFQVSESKHVVKASLRDDPAATFGSDSYAVGRYFSENGSFVPDDDHGAGRTLGLRYDHGNSFFASKSFADTDKDRRVLWALLPEDPPSKVAARAPPVQSIPRKLWLGSDEDEEELLLQLPVDELASLRIGPGIHMADVTLEPGAVIQVGGDALPQLDAELVFELPDLTTQMSMENFDVEFSSTGNAAAHCRKKGARVNGILGP…	525
	CWINV	SmCWIN2	SELMODRAFT_161653	EFJ07565	MAPLPSSLVPFSLLFFALLPSILSLPDRYDVQTLAAIDQSPDSQRNDLDWEWQRTGFHFQPVKNWMNGPLFYKGVYHLFYQWNPYAAVWGNITWGHAVSTDLIHWKYVKELALVPDRWYDIKGVWSGSATIVNGKPILLYTGWTNSSTQVQNKAVPKNSSDPLLREWIKVDAENPFAVPPPGINTSDFRDPTTAWIGQDGLWRTAVGSKYRANDTGIILQYRSKDFAKWELLDESLHAVNGTGMWECPDFFPVAVHGQQGSENYLGEENAIQKFVIKVSLDETRFDTYVVGDYDPASEKFLPSFEALDIGTALRYDYGIYYASKSFYDPHKKRRVLLGWINEADKPTSDIRKGWASVQAIPRVVWLDENQHSLRQWPVPEINSLRKHPIRHTDLLLKQG…	595
	CWINV	SmCWIN3	SELMODRAFT_172150	EFJ27189	MLKHWKKIAQNPLIPAGGRVAMRDPSSAWRDSSWRILLGGENASDGVGFVYWSNDFLDGEWKRLETPLLRMPGAGILESPDFFQVSESKHVVKASLRDDPAATFGSDSYAVGRYFSENGSFVPDDDPGAGRTLGLRYDHGNSFFASKSFADTAKDRRVLWALLPKDPLSKVARAPPVQSIPRKLWLGSDEDEEELLLQLPVDELASLRIGPGIHMADVTLEPGAVIQVGGDALPQLDAELVFELPDLTTQMSMENFDVEFSSTGNAAAHCRKKGARVNGILGPFGLLVLATGDLAEHTAIFFHLGRSRKGPVALVCADHSRSSLANHPEEDLSAAALHGAFVEVLELRVLVDNSVVETFGQGGKISITSRVHPTLAKGDAARLFLFNNGTNAVRLKRLD…	412
	CWINV	SmCWIN4	SELMODRAFT_183809	EFJ10768	MNDPNGPLFYKGVYHLFYQWNPYAAVWGNITWGHAVSTDLIHWKYVKELALVPDRWYDIKGVWSGSATIVNGEPILLYTGWTNSSTQVQNKAVPKNSSDPLLREWIKVDAENPFAVPPPGINTSDFRDPTTAWIGQDGLWRTAVGSKYRANDTGIILQYRSKDFAKWELLDESLHAVNGTGMWECPDFFPVAVHGQQGSENYLGEENAIQKFVIKVSLDETRFDTYVVGDYDPASEKFLPSFEALDIGTALRYDYGIYYASKSFYDPHKKRRVLLGWINEADKPTSDIRKGWASVQAIPRVVWLDENQHSLRQWPVPEINSLRKHPIRHTDLLLKQGEVFKVNGSQGSQLDIEVTFQIPKAHANDENDEFNFESSRVEGIPNNTLIYCNGSFPEAEQII…	533
	CWINV	SmCWIN5	SELMODRAFT_441511	EFJ27186	MVLGFHFQAPPNSSIRMISPNAPVFCRGFYHLFYRFTTPSSSKSKNQSSWGHAIAKDLLHWPRRWIPGQRGSMGRICISLLLARPDFFVEWLRRSSELVLELVKVLLTLMVAGIRGDPFLVLTRRSGGHDNVPRSVGIEPSAGVFSSKGLQATSCERTGNWSKKEEALVELRASMKGKKKENEYRGEAKSVFSSLGLKDGNSYASADDFLVDLSSAIEIMKMGLGIRPKQEKARCLLQNMILFQDKLECMTALLNPRDARHELLDLAVLQKSVQALREELEKGKELLGDHVKRLLSNRWDLREWQ*	306
Base angiosperm plants
Amborella trichopoda	VINV	AtrVIN1	AMTR_s00011p00252750	ERM94735	MATATVRHSEDIEYAQLPENDRLQATGKKSRRLWPFLAAFSVLLVVGFIVVSREDAGKESLENQRQETSRQVGSPEVVRPISRGKSAGVSEKAVILGYGVSPYPWTNAMLAWQVTSYHFQPERNWMNDIAGPLYYKGWYHLFYQYNPDSAVWGNITWGHTVSKDLIHWLYLDLAMVRDQWYDINGVWTGSATLLPTGEIIMLYTGSTNESVQVQNLAIPADPSDPLLKDWVKYSGNPVLTPPQEILPKDFRDPTTAWLGSDGLWRLIIGSKINKTGISLVYKTSDFVNYKLVEGVLHAVPGTGMWECVDFYPVSLTENVGLDTSVNGPGVKHVLKASLDDNKHDYYAIGVYDEATETWLPDDPVNDVGIGLRYDYGKFYASKTFYDQVKQRRILWGWIG…	641
	CWINV	AtrCWIN1	AMTR_s00019p00208020	ERN07281	MWECPDFFPVAEGGVLKGLDGSAMGEEGVKHVLKVSLDDLKTEYYTLGHYVLEKDKYEPDKEFVDCGSGLRFDYGKFYASKTFYEGGKGRRILWGWINESDSVHDDVKKGWSGVQGIPRSVWLDKTGRQLVQWPVAELETLRGERVDIIQRKLNSGSIVEVPGVKATQVDVEVTFDLKSNPMNQENVEILEEKWFNSPQLACSEMGTSMRSGIGPFGLLVLASKNLEEHTAVFFRVFKSPSRNKTMVLMCSDQRRSSLGKELDKTPYGGFVDVDLADGKIFLRTLVDHSIVESFGGGGRTCITARVYPELAIGEDAHLYAFNYGSVAINISKISAWNMGSAV*	343
	CWINV	AtrCWIN2	AMTR_s00039p00100360	ERN15770	MAASRFLLLLCYLLVFLHGFAGASHILEELNTMEPTYVNQQHRTTYHFQPPKNWMNGPMYYNGVYHLFYQYNPYGAVWGNIVWAHSVSTDLVNWQPLEPAIYPTAPFDIKGCWSGSATILPNHTPVILYTGIDTQGRQVQNLALPKNLSDPLLRQWVKPAQYNPIIVPNGLNASSFRDPTSAWLGKDGHWRVLVGNKRGKRGMALLYRSRDFVWWVKAKHPLHSSKDTGMWECPDFFPVLKKGQLGLDTSVNGLHVKHVLKVSLDDLKHDYYTVGTYLPYKDRYVPDNSSVDDGTSLRYDYGKFYASKTFFDGAKHRRILWGWMNESDSVNNDVAKGWSGVQAIPRTLWLDKSGKQLVQWPIVEIESLRGKKVDIIDKVLGSGSVVEVLGVTTAQADVE…	573
	CWINV	AtrCWIN3	AMTR_s00064p00137280	ERN19794	MAMATATATSMFLPLLGCLFVFFHGFAGASHLFYEELNTVEPTSVSEQYRTAYHFQPPKNWMNGPMYYNGLYHLFYQYNPYGAVWGNIVWAHSVSTDLVNWQPLEHAIYPTAPFDIKGCWSGSATILPNNKPIILYTGIDTQGRQVQNLAMPKNLSDPLLREWVKPAQHNPTMVPNGLNASSFRDPTTAWLGKDGHWRVLVGNKRHKRGMALLYRSRDFVWWVKAKHPLHSSKDTGMWECPDFFPVLKKGQLGIDTSVNGPHVKHVLKVSLDDLKHEYYTVGTYFPNKDRYMPDNTSADDGTGLRYDYGKFYASKTFFDGLQNRRILWGWMNESDSVNDDVAKGWSGVQAIPRTLWLDKSGKQLVQWPVVEIESLRGKKVDIVDKVLASGSVVEVPNVT…	581
Nymphaea colorata	VINV	NcVIN1	NC7G0300670	NC7G0300670.1	MAEIQPLNGLGQENPHPYTPLLADRRPTVSSPQRRPIQVLASVLLAVVGLSGLLVICKIQSSRQPLVLEKKDDRPEPLAFWPVSRGKPEGVSEKASLIWPSPSFTWTNAMLAWQRTSYHFQPEKNWMNGPLFYMGWYHLFYQYNPDSAVWGNITWGHAVSKDLIHWLYLDLAMVPDQWYDINGVWTGSATLLPDGRIVMIYTGSTNESVQVQNVAVPANLSDPLLRDWVKYEANPVLLPPRGILYDDFRDPTTAWFAKDGKAWYLTIGSKVNTTGIALVYKTTDFYNYELMEGVLHSVPETGMWECIDFYPVSTTSTVGLDTSSNETDVKYVLKASLDDLKKDFYALGSYDEANQTWTPDDLEMDVGIGMRYDYGKYYASKTFYDQYKGRRILWGWISE…	639
	VINV	NcVIN2	NC12G0189330	NC12G0189330.1	MAEIQPETDLGQENLHPYTPLLADHRPTVNSSRRRPVQVLASVLLAVVGLFALLVFCGIQSSRQPVPTVEKKDDHHEPLAFRPVSRGKPEGVSEKASLVRPSPSFTWTNAMLAWQRTSYHFQPEKNWMNGPMFYMGWYHLFYQYNPDSAVWGNITWGHTVSKDLIHWLYLDLAMVPDHWYDISGVWTGSATLLPDGRVVMIYTGSTNESVQVQNVAVPANLSDPLLRDWVKYEGNPVLLPPRGILYKDFRDPTTAWLGKDGETWYLTIGSKVNTTGIALVYNTTDFYNYELMEGVLHAVPETGMWECIDFYPVSTTSTAGLDTSTNETDVKYVLKASLDDLKKDFYALGSYDEGNQTWTPDDPEIDVGIGIRYDYGKFYASKTFYDQYKGRRILWGWID…	679
	CWINV	NcCWIN1	NC3G0223080	NC3G0223080.1	MGSCRVTLLVLIHSLFFLSGIQASHLILEELQSLQSSATQNQPYRTGYHFQPQSHWINGPMYYKGVYHLFYQYNPYGAVWGNIIWAHSVSTDLINWVALEPAIFPSGPFDINGCWSGSATILPGGDPAILYTGINTANQQVQNIAFPKNRFDPFLREWEKPSYNPLMAPTPENKINASSFRDPTTAWKGKDGIWRVLVGNKRGHRGMALLYRSRDFIHWVKAKHPLHSSAGTGMWECPDFFPVALKGTEGLDTSVIGQDVKHVLKASLDDKKYEYYTVGTYLHQEDKYIPDNTSPDNATGLRYDYGKFYASKTFFDSAKNRRILLGWMNESDSVASDWQKGWAGIHSIPRKIWLDPSGRQLVQWPVEELEALRGKRYEIKNKQINSGSTVEIPLADSSQ…	570
	CWINV	NcCWIN2	NC4G0047080	NC4G0047080.1	MDVYRLLLCFVLVLTVYLVKEIHATHHVYEELKNVAPNSTQVYQYRTGYHFQPPSHWINGPLYYKGVYHLFYQYNPYGAVWGNIVWAHSVSTDLINWLALEPAIYPTGPFDINGCWSGSATILPGGTPVIIYTGINTANQQVQNIAVPKNPSDPFLREWVKPSYNPLMAPTIYNQINSSSFRDPTTAWQGPDGRWRVLVGSKRGHRGMALLYRSKDFSYWVKAKHPLHSAEGTGMWECPDFYPVSVRDTVGLDTSVNGENVKHVLKASLDDEKYEYYTVGTYLHEKDSYVPDNTSADDATGLRYDYGKFYASKTFFDGAKNRRILLGWMNESDSVSTDVQKGWAGVHSIPRRIWLDPSGRQLVQWPVEEIEALRGNQYDIQNKRIESGSVVEVPEINAS…	572
	CWINV	NcCWIN3	NC13G0026980	NC13G0026980.1	MGTSRICFFSVLAFLICSSLLLHGVQASHQVFRELMSISPKSSANQLHRTGYHFQPPMHWINGPMYYKGLYHLFYQYNPYGSIWGNIIWAHSISTDLINWFPLEPAIVPSEPFDIYGCWSGSATILPGDRPAILYTGLNSSNTQLQNIAFPKDPYDPFLREWVKPSYNPLMAPTASNGINSSSFRDPTTAWRGPDGVWRTIVGSKIDRKGLAILYRSSDFINWKLAEEPLHYSEGSGMWECPDFYPVSVNGTVGLDTSVLGSNVKHVLKVSLDDNKIDYYTVGTYLHEQDKYVPDNTSADGATGLRYDYGKFYASKTFYDDRKNRRILWGWINESDSAREDVQKGWAGVQTIPRKIWLDESGSRLVQWPVEELNDLRGKRVKLNAKRLESGSSVQVGGV…	576
	CWINV	NcCWIN4	NC14G0141670	NC14G0141670.1	MLESFSLMGASRICFSFVAFLICNLLSIHGVQASHQVFQELMSVSPNSSANQLHRTGYHFQPPMHWINGPVYYKGLYHFFYQYNPYGSIWGNIIWAHSISTDLINWFPLEPALVPSEPFDIAGCWSGSATILPGEKPAILYTGLNSSNVQLQNIAFPKDPSDPFLREWVKPSYNPVMAPTTSNGINASAFRDPTTAWLGPDGMWRTLVGSKVDQKGIAILYRSSDFINWTMVLEPLHSSEGTGMWECPDFYPVPVNGTVGLDTSVTGPRVKHVLKVSLDDKKIDYYTVGTYLHREDKYVPDNTSPDDATGFRYDYGKFYASKTFFDSQKNRRILWGWINESDSFENDVHKGWAGVQAIPRKVWLDESGKQLVQWPVEELEGLRGERASVHNKRIESGST…	583
Monocot plants
Oryza sativa	VINV	OsVIN1	Os02g01590	Os02g01590.1	METRDDVADASALPYSYSPLPAGDAASADLAAARRSRRRPLCVALFLASAAVILAVAVLSGVRLAGRPATTTMVVPGVVEMEMASRGPESGVSEKTSGAEEMVRLMGGAAGGEAFPWSNAMLQWQRTGFHFQPERNWMNDPNGPVYYKGWYHLFYQYNPDGAVWGNKIAWGHAVSRDLVHWRHLPLAMVPDQWYDVNGVWTGSATTLPDGRLAMLYTGSTNASVQVQCLAVPSDPDDPLLTNWTKYHANPVLYPPRTIGDRDFRDPTTAWRDPSDGDWRIVIGSKDEHHAGIAVVYRTADFVTYDLLPGLLHRVEATGMWECIDFYPVAGGEGVDMTEAMYARNKGVVHVMKASMDDDRHDYYALGRYDPARNAWTPLDAAADVGIGLRYDWGKFYASK…	662
	VINV	OsVIN2	Os04g45290	Os04g45290.1	MIPAISPMMDGAAPLLPETSPESRQQRDPERGKRRTPVLPAVVASAVVLLGLAALFLVYGFHDGGDGRAAVLAPGTVEVAASSSRGVVEGVSEKSTTPALRLGGGAVRDYAWTNSMLSWQRTAFHFQPPNNWMNDPNGPLYYKGWYHLFYQWNPDSAVWGNITWGHAVSRDLIHWLHLPLAMVPDHWYDINGVWTGSATQLPDGRIVMLYTGATEESVQVQNLAEPADPNDPLLREWSKAEANPVLVPPPGIGLTDFRDPTTAWRNPADSAWRITIGSKDRDHAGLALVYKTEDFLHYDLLPTLLHVVKGTGMWECVDLYPVSTSPAVEDGLETSTPPGPGVKHVLKASLDDDRNDYYAIGTYDGETDTWTPDNADIDVGIGLRYDYGKFYASKTFYDP…	656
	CWINV	OsCWIN1	Os0lg73580	Os0lg73580.1	MVMAPIPQPWHQWPFLILFFLVLFSCESNLPCRNGVEATQRVFLYPQSPKVSSIVSKGYRTGYHFQPPKNWINDPNGPMYYNGIYHEFYQYNPNGSVWGNIVWGHSVSTDLINWIRLEPAIEGNTPSDINGCWTGSATILTGDQPVIIYTGADTEKRQVQNIVLPKNRSDPYLREWTKPKNNPLIEPVGPGLNSNQFRDPTTGWIGPDGLWRIAVGAELNGYSAALLYKSKDFMQWTRVDHPLYSSNASNMWECPDFFAVLPGKNNGLDLSAAIPNGAKHVLKMSLDSCDKYMIGVYDLKHDMFVPDTVLDDRRLWLRIDYGNYYASKSFFDSKKGRRIIWGWTNETDSTSDDVAKGWAGIHAIPRTIWLDGDGKRLLQWPIEEVESLRRNEVSHQGLE…	590
	CWINV	OsCWIN2	Os02g33110	Os02g33110.1	MGTRLLALAPWLLLLLLQLAGASHVVHRSLEAEQAPSSVPASIVSPLLRTGYHFQPPMNWINDPNGPLYYKGWYHLFYQYNPKGAVWGNIVWAHSVSQDLINWIALEPAIKPDIPSDQYGCWSGSATILPDGTPAILYTGIDRPNINYQVQNIAFPKNASDPLLREWVKPAYNPVATPEPGMNATQFRDPTTAWYADGHWRMLVGGLKGARLGLAYLYRSRDFKTWVRAKHPLHSALTGMWECPDFFPLQAPGLQAGLDTSVPSSKYVLKNSLDLTRYDYYTVGIYNKVTERYVPDNPAGDYHRLRYDYGNFYASKTFFDPVKHRRILLGWANESDSVTYDKAKGWAGIHAIPRKVWLDPSGKQLLQWPIEELETLRGKSVSVFDKVVKPGEHFQVTGL…	577
	CWINV	OsCWIN3	Os04g33720	Os04g33720.1	MATARARAALVFVALLQMAAVVVVRASHVVYPELQSLEAKHVDGKLRTGYHFQPPKHWINDPNGPMYYKGLYHLFYQYNPKGAVWGNIEWAHSVSTDLIDWTALEPGIYPSKTFDEKGCWSGSATVLPSGVPVIMYTGIDPDERQVQNVAYPVNLSDPYLREWYKPDYNPIINPDGGINASAFRDPTTAWYGPDGHWRLLVGSKVNMKGLAVLYRSRDFKKWVKAHHPLHSAHTGMWECPDFFPVAVAGGSRHYRRGVDTAELHDAAVAEEVKYVLKVSLDLTRYEYYTVGWYDHATDRYVPDAAFPDNDYGLRYDYGDFYASKSFYDPAKRRRIVWGWANESDTVPDDRRKGWAGIQAIPRKLWLSADGKQLVQWPVEELKALRAKHVNVTDKVIKKG…	586
	CWINV	OsCWIN4	Os04g33740	Os04g33740.1	MGVLGSRVAWAWLVQLLLLQQLAGASHVVYDDLELQAAATTADGVPPSIVDSELRTGYHFQPPKNWINDPNAPMYYKGWYHLFYQYNPKGAVWGNIVWAHSVSRDLINWVALKPAIEPSIRADKYGCWSGSATMMADGTPVIMYTGVNRPDVNYQVQNVALPRNGSDPLLREWVKPGHNPVIVPEGGINATQFRDPTTAWRGADGHWRLLVGSLAGQSRGVAYVYRSRDFRRWTRAAQPLHSAPTGMWECPDFYPVTADGRREGVDTSSAVVDAAASARVKYVLKNSLDLRRYDYYTVGTYDRKAERYVPDDPAGDEHHIRYDYGNFYASKTFYDPAKRRRILWGWANESDTAADDVAKGWAGIQAIPRKVWLDPSGKQLLQWPIEEVERLRGKWPVIL…	598
	CWINV	OsCWIN5	Os04g56920	Os04g56920.1	MALAGLPLSVFAIAVHFCLVFSSSSSPPVCPANGHRDRTAYHFQPAKNWQNDPNGPVYYNGMYHLFYQYNPHGALWDVGNLSWGHSVSGDLVNWAALDNALDPTAPFDANGCASGSVTILPDGVPVVMYSGIDARRRQVQNVAFPKNPRDPLLREWTKPGYNPVIPVPADVSPDNFRDPTTAWLGSDGLWRFAISAVADGVGATLVYRSADFLRWERNAAPLHASRDAVMAECPDLFPVAEHGEDGLDLDASAIGGAGAGVRHVLKVSMPDTLEDYYMVGRYDDADDTFTVPPEDLEAHGDDYRRWRRIDHGHLYASKTFYDAGKKRRVLWAWVNESDSEADDVTKGWSGLQSFPRAVWLDEGGRQLVQWPVEEIETLRRKRGVLLGGNEVEAGGLREI…	596
	CWINV	OsCWIN6	Os04g56930	Os04g56930.1	MCPVNGKLQLHDGRTAYHFQPAKFWQNDPNGPLYHNGLYHFFYQYNPHGPLWDTGKLSWGHSVSGDLVNWAFLGTAIDPTDPFDVNGCWSGSATVLLGGRPAFLYTGRDAGGVQVQNVSFAKNPLDPLLREWEKPSCNPIIAFPADVINNNFRDPTTAWLGRDGLWRMVVAAEVAGAGSALVYRSADFLRWERNAAPMHSSAAVPVLECPDFFPVAEHGIDGLDTSANGGGTGVKHVLKLSEFDTHQDFYMVGRYDDEXDTFSPEEPDRGDNCRRWRCLDYGQAYAAKSFFDARRNRRVQWLWVNEYDSKADDVAKGWAGVQAFPRKVWLDGDGKQLLQWPVDEIETLRTKRVGLQGTEVKAGGLHEIVGVASSQADVEVVFEIPNLEDEAESFDPDWL…	558
	CWINV	OsCWIN7	Os09g08072	Os09g08072.1	MLFSQTHDSGHQPNRRFLQSFRAEAETPTRRRSARSSSPSPPAAAMARLGLAVCAASFHLFLLLASTSSLRRAPTEADTANHARRTAYHFQPAKNWQNDPNGPMYHNGMYHLFYQYNPHSALWDIGNLSWGHSVSGDLLNWAALDTALDPTSPFDANGCWSGSATILPGALPAILYTGIDASKEQVQNVAFAKNPSDPLLREWEKPAYNPVIALPADVPGDKFRDPSTAWLGRDGLWRIAVSAEVDGVASTLVYRSKDFVRWERNAAPLHASRAAGMVECPDLFPVAERGEDGLDTSANGAGGVRHVLKLSVMDTLQDYYMVGTYDDAADAFSPAEPERGDDCRSWRRLDYGHVYASKSFFDVRKNRRVLWAWANESDSQADDVARGWSGVQTFPRKMW…	643
Sorghum bicolor	VINV	SbVIN1	SORBI_3004G004800	OQU84152	METRDTTAPLPYSYTPLPAADAASAEVTGTGHRGGRSRRRSLCAAALVLSAALLLAVAALTGVGRRVDVVPGGAGSPRSTSSISRGPDAGVSEKTSGAWSGGGRLRSDGAGGNAFPWSNAMLQWQRTGFHFQPHMNWMNDPNGPVYYKGWYHLFYQYNPDGAIWGNKIAWGHAVSRDLIHWRHLPLAMVPDQWYDTNGVWTGSATTLPDGRLAMLYTGSTNASVQVQCLAVPADDADPLLTNWTKYEGNPVLYPPPGIGPKDFRDPTTAWFDPSDNTWRIVIGSKDDAEGDHAGIAVVYRTKDFVSFELLPGLLHRVARTGMWECIDFYPVATRGKASGNGVDMSDAFGKNGAIVGDVVHVMKASMDDDRHDYYALGRYDAATNEWTPLDAEKDVGIGL…	675
	VINV	SbVIN2	SORBI_3006G160700	OQU82023	MIPAVADPATLDDVGASTPLLPETDPRGRAGAGQKRPPPPAATTTVLPAVVSAVLLLVLVARRRRPCRRAGGGRLPWRGRGRVGEIHGPAPRRRRRRGRGLFLDQRDAGVAAHGVPFPAPQELDERLVLDPSPSIADHAIVFFPRSGSNFVPRSCHGRLVHMPMPPIRHLPRPASPDPNGPLYHKGWYHLFYQWNPDSAVWGNITWGHAVSRDLLHWLHLPLAMVPDHPYDANGVWSGSATRLPDGRIVMLYTGSTAESVQVQNLAEPADASDPLLREWVKSDANPVLVPPPGIGATDFRDPTTAWRAANDDTNSKQAWRVAIGSKDRDHAGLALVYRTEDFVRYDPVPALMHVVPGTGMWECVDFYPVAVAANNGDGLETSVPPGPGVKHVVKASLDD…	705
	CWINV	SbCWIN1	SORBI_3001G099700	EER93500	MAIRTWASVVFLLLALLSSSSSCRAAEAPSPSPSADADLAVGDAHRTGYHFQPPKNWINDPNGVMYYKGVYHLFYQYNPKGAVWGNIVWAHAVSTDLVDWVMLPPAIYPTAPFDVNGCWSGSATVLPDGTPVIMYTGIDGENRQVQNVAYPKDLSDPYLREWVKPDYNPVIAPGPGMNATAFRDPTTAWQGPDGLWRLVIGTKDNHRGLAMLYRSRDFKRWAPARRALHSGDTGMWECPDFYPVNSAGVGVSGSGGRKHVLKVSLDLTRFEYYTFGEYDDATDTYVPDAAIADGNDGLRYDYGNFYASKTFLDTAKQRRILWGWANESDSTADDLRKGWAGVQAVPRKVWLAPDGKQLVQWPVAEIESLRGNHVNVTDTLVKAGQHFEVSGLASPAQAD…	580
	CWINV	SbCWIN2	SORBI_3003G440900	OQU88249	HCLFTLPLNYWSPRQVGELTKSSSSHLILNPHLCRSSSMSMALRRLRPWAFILFFLVLFSYDESGLGSRSRRSGVAQATQRVFLYPQAPKVSSIVSSKYRTAYHFQPPKNWINDPNGPMYYNGIYHQFYQYNPNGSVWGNIVWAHSVSTDLINWIQLEPAIERTTPSDINGCWTGSATILKSDQPAIIYTGADTEKRQVQNIAFPKNLSDPYLREWIKPDNNPLIQPVGQGLIPNQFRDPTTGWIGPDGLWRIAVGAELDGYSAALLYKSEDFLHWTRVDHPLYSSNASTMWECPDFFAVLPGKNIGLDLSAAIPNGAKHVLKMSLDNCDKYMIGIYDLKSDVFVPDSVLEDRRLWSRIDYGNYYASKSFFDSKKGRRIIWGWTNETDSSSYDVAKGWA…	632
	CWINV	SbCWIN3	SORBI_3004G166700	KXG30339	MGTRQRVLAPWAVLLLTALQLAGASHVVVHRSLEAEAAAAPPSVPASIVSPLLRTGYHFQPPMNWINDPNAPMYYKGWYHLFYQYNPKGAVWGNIVWAHSISRDLINWIALEPAIYPSIPSDQYGCWSGSATMLQDGTPAILYTGINRPDINYQVQVLAFPKNASDPLLREWEKPAAYNPVAAPVGGINATQFRDPTTAWYADGHWRMLVGSVRDTRGMAIVYRSRDFRRWTKAKHPLHSALTGMWECPDFFPVSGPALQDGVDTSDAGAKYVLKNSLDLTRYDYYTIGSYDKRKDRYYPDNPNGDYHRLRYDYGNFYASKTFYDPAKRRRVLLGWANESDSVPDDKAKGWAGIHAIPRKIWLDPSGKQLLQWPIEEVEKLRGKAVTVGGKVVKPGEHF…	582
	CWINV	SbCWIN4	SORBI_3006G070032	OQU81519	MCFSLLYGIEMGTTGMAAALLLVAVLLHCTGTAMVRASHTVYPELQSLEVEKVDEMSRTGYHFQPPKHWINDPNGPMYYKGLYHLFYQYNPKGAVWGNIEWAHSVSTDLIDWTALDPGIYPSKNFDIKGCWSGSATVLPSGMPIVMYTGIDPNDHQVQNLAYPKNLSDPFLREWVKPDYNPIISPDSGINASAFRDPTTAWLGPDKHWRLLVGSRVDDKGLAVLYRSRDFKRWVKAHHPLHSGLTGMWECPDFFPVAVHGGSRHHRRGVDTAELHDRALAEEVKYVLKVSLDMTRYEYYTVGSYDHATDRYTPDAGFRDNDYGLRYDYGDFYASKSFYDPAKRRRILWGWANESDTVPDDRRKGWAGIQAIPRKLWLSPGGKQLIQWPVEEVKALRGKH…	599
	CWINV	SbCWIN5	SORBI_3006G070298	OQU81520	MRALAGARLLAWSWLAVLLLPVVVQLAGASHVVYEEEKLAVEAAAVPPSIVHPLLRTGYHFQPPKNWINDPNAPFYYKGWYHFFYQYNPKGAVWGNIVWAHSVSRDLINWMALEPAIKPSIPSDKYGCWSGSATTMPDGTPVIMYTGIDRPNTNYQVQNVAYPRNKSDPLLREWVKPSYNPVIVPEGGINATQFRDPTTAWRATAGGDGHWRLLIGSVRTTTTTGATAPPRGVAYVYRSRDFRRWTRVRRPLHSAATGMWECPDFYPVSSDEDGRRRRVGLETSVPSGARVKHVLKNSLDLRRYDYYTVGTYDRDAERYVPDDPAGDDDGERRLRYDYGNFYASKTFYDPAKRRRILWGWANESDTAADDVAKGWAGIQAIPRTVWLDPSGKQLLQWPV…	612
	CWINV	SbCWIN6	SORBI_3006G070564	EES10748	MRVVGMVAWACIWLLLLQLAGASHVVYDENLEVEAAAAAVPPSIVDPLLRTGYHFQPRKNWINDPNAPLYYKGWYHIFYQYNPKGAVWGNIVWGHSVSRDLINWVALKPAIEPSIPSDKYGCWSGSATTLPDGTPAIMYTGVNRPDVNYQVQNIAYPRNKSDPLLREWVKPSHNPIIVPKAGVNATQFRDPTTAWRHADGGGHWRLLIGSLEGAARGVAYVYRSRDFKRWTRVRRPLHSAATGMWECPDFYPLSTAGRRMGVETSSSSAAAAGSRRRQANKYVLKNSLDLRRYDYYTIGTYDPAAERYVPDDPAGDERHLRYDYGNFYASKTFYDPAKRRRILWGWANESDTAADDVAKGWAGIQAIPRTVWLDPSGKQLLQWPIEEVEALRGKSVTLK…	595
	CWINV	SbCWIN7	SORBI_3006G070830	OQU81521	MRSALVVSFACAWLLLLQLAGASHVVYDEFFEAEAATAKVPPSIVNPQLRTGYHFHPPKNWINDPNAPMYYKGWYHFFYQYNPKGAVWNNIVWAHSVSRDLINWVALPTALRPSIPSDRYGCWSGSATVLPDGTPVIMYTGINHPDINYQVQNVAYPRNKSDPLLREWVKPSHMNPIIVPERDINVTQFRDPTTAWRAAADGQWRLLIGSATDGGSRGAAYVYRSRDFRRWTRVRRPLHSAPATGMWECPDFYPVSSDDDGRRRRVGLETSVPSGPRVKHVLKNSLDLRRYDYYTVGTYHRRAERYVPDDPAGDGDGERRVRYDYGNFYASKTFYDPAKRRRILWGWANESDTAADDVAKGWAGIQAIPRTVWLDPSGKQLLQWPIEEVEALRGKAVTL…	600
	CWINV	SbCWIN8	SORBI_3006G255400	EES13037	MAALLLAIRVITVFLICLLLPTSSSSSSICIARTQDHVRTAFHFQPAKNWQNDPNGPVYYNGMYHLFYQYNPHGALWDVGNLSWGHSVSGDLVNWAALGNALDPTAPFDANGCASGSVTILPDGTPGILYSGIDTDRRQVQNIAFPKNPRDPLLREWAKPAYNPVVPLPADVSANDFRDPTTAWLGRDGLWRFAISAVADGVGATLVYRSADFLRWERRATPLHASRDAVMAECPDLFPVATRGGAEEGLDTSASGKGVRHVLKVSMPDTLEDYYAVGTYDDGADTFTPDEDGDYRSWRRIDRGHLYASKTFFDARRSRRVLWAWVNESDSEADDVARGWSGLQSFPRALWLDGGGKQLVQWPVEEIETLRTRRAPPLEGAELEPAGGLREVTGIRSSQ…	591
	CWINV	SbCWIN9	SORBI_3006G255500	EES13040	MNGKQSLRHGRTAYHFQPAKNWMNDPNGPLYHKGMYHLFFQYNPHGPLFGTGKLSWGHSVSGDLVNWAFLGTALDPTSPFDAEGCWSGSTTTLADGRPAILYTGRDANDVQVQNVAFPKNPSDPLLREWHKPSCNPVVPQPADVTRNNFRDPTTAWLGRDGLWRFAVVAEVGGVGSTVVYRSADFVHWERNAAPLHASPDVPVWECPDLFPVAERGTEGLDTSVSAGPGVRHVLKLSKAADEDYYVVGRYDDETDTFAPVDDGDHDVRNWRRIDHGHLFGAKTFFDARKKRRVLWAWVDETDSRSDDVGKDWTGIQTFPRALWLDADGKQLVQWPVEEIETLRRERVALVGAEIGSGGLHEIAGVDALQADVEVVFDLPSLEDAEELDPKWLQDPQKLC…	557
	CWINV	SbCWIN10	SORBI_3006G255600	KXG27359	MLIRDSSAEAELEQSNQRVRSRPASTMAGLPLSVVAFHLCLLASSSSSSALRPATTASESDGGGSRAGRTAYHFQPAKNWQNDPNGPMYYNGMYHFFYQYNPHGALWDIGNLSWGHSVSGDLVNWAALDTALDPTSPFDANGCWSGSATILPGGTPAILYTGIDASGEQVQNVAFPRNPADPLLREWDKPSYNPVIPLPADVPGDKFRDPSTAWLGRDGLWRIVVSAEVRGVASTLVYRSPDFLRWERAATAPLHASRAAGMVECPDLFPVKEESGGDDDGEGLDASASGDGVRHVLKLSVMDTLQDYYMVGRYDAAADAFVPAEPERGDDVRAWRRLDYGHVYASKSFFDARHSRRVLWAWANESDSQADDVAKGWSGVQTFPRKLWLDEDGKQLRQW…	626
Ananas comosus	VINV	AcVIN1	Aco016281.1	Aco016281.1	MDGPDDLVRCTYAPLPLPPPQRRRSSARPLTLLPLAISSAALLLLLAALSPWTGTTAHVGPPVRGSWAAAAVSRGPAQGVSEKSTGPILGSSGTQFPWTNRMLLWQRTAYHFQPQKNWMNGPLHYKGWYHLFYQYNPDSAVWGNITWGHAVSRDLIRWEYLDLAMVPDHWYDINGVWTGSATILPDGRIIMLYTGSTNDTVQVQNLAEPADPDDALLRNWVKSDSNPVLLPPPGVGLKDFRDPSTAWFVESDSAWRVTIGSKNREHDGFAMVYKTRDFVNYELSPRPLHVVNRTGMWECVDFYPVSTGSGEGLDTSTEPGPGVKHVLKASLDDDKHDYYAIGTYESEGDTWTPDDEGSDVGIGLRYDYGKYYASKTFYDPVKKRRVLWGWSGETDSEET…	682
	VINV	AcVIN2	Aco017533.1	Aco017533.1	MDESDLTLPLSSSSSSSSSSPLRRRRLRRAGDGTSAARSGEAPPPRPISLATSRGPAEGVSEKSSGAGIVGLAGAGAGDGEGEVRGFPWSNAMLQWQRTAFHFQPEKNWMNDPNGPVYYMGWYHLFYQYNPDSAVWGNITWGHAVSRDLVHWLHLPLAMVPDQWYDANGVWTGSATVLPDGRLIMLYTGATVDAVQVQNLAFPADPSDPLLRSWSKSDSNPVLTPPSGVGPADFRDPTTAWYDPSDDTWRIVIGSKDDDGHTGTSMVFRTRDFIRWELVPGLLHQVAGTGMWECIDFYPVATGGNAAKHGVDTAATANGDDGVRHVLKASMDDDRHDYYALGLYDAAQNVWVPDEPDMDVGIGLRYDWGKFYASKTFYDPVKKRRLLWGWIGETDSEHA…	638
	CWINV	AcCWIN1	Aco023030.1	Aco023030.1	MYYNGVYHLFYQYNPKGAVWGNIVWAHSVSTDLINWLAVEPAIHPTEPFDINGCWSGSATILPGNRPVILYTGVDTLSRQVQNIAFPKNLSDPYLRKWVKPKYNPLIQPVGGINASSFRDPTTAWYGRDGRWRLVIGSKRGMRGEAILYRSRDFKRWVKAKHALHTAGGTGMWECPDFYPVSIDGKQGLDTSEYGEGVKHVFKVSLDLTRYEYYTVGTYDQEKDQYVPDGASPDGNTGLRYDYGNFYASKTFYDAAGKRRILWGWANESDSVTDDNSKGWAGIQVIPRAVWLDKEGKQLVQWPVEEIETLRGKQIQIKHKIVKSGKFFEVKGIQTAQADVEVIFDVKSLEKAEPFDPSWSTNPQGLCGIKGGEVKGGVGPFGLFVLASSKLEERTAVFF…	513
	CWINV	AcCWIN2	Aco023036.1	Aco023036.1	KPGPMYYKGIYHLFYQYNPNGSLWGNIIWAHSVSTDLINWIRLEPALERTTPSDNNGCWSGSTTILARDRPVVLYTGIDSNNREVQNIAYPVNLTDPYLRKWTKPTYNPLIQPVGDLNSTEFRDPTTGWVGKDGLWRIAVGAELGGKGAAILYKSIDFVHWIRAKDPLHSSSASGVWECPDFYLAVADGDGGETKYVLKMSLRETLMDYYMLGKYDKERDIFVPNNAANDYRLWGRIDFGNFYASKSFFDSQKHRRILFAWSNESDSASDDVAKGWAGIHTIPRTVWLDSSGKQLLQWPIEEVESLRTDEVHLQDIELNTGAVSEVRELKKASQADVEAEFELHSLERAEPLDPNWLLDPQKLCEEQSASAPGGVGPFGLLLLASDDLVEHTAVYFRVY…	509
Musa acuminata	VINV	MaVIN1	Ma01_g05080	Ma01_t05080.1	MLQWQRTAFHFQPLDNWMNDPNAPLFYKGWYHFFYQYNPSSPVWGNITWGHAVSRDLVRWLHLPLALVPDHWYDSRGVWTGSATLLPPDGRPAVLYTGATDDSVQVQNLVFPADPADPLLLRWSKSDANPVLLPPPGVGPQDFRDPTTAWADATGSSWRVAIGTKDESHAGIALVYRTTDFLTYELLPGVLRRVAGTGMWECVDFYPVSTGGVAAGEGLDTSAVAGDGVKHVLKASMDDDRNDYYAIGSYDLEKNVWVPDDAEADVGIGLRYDWGTFYASKTFYDPAKRRRVLWGWVGEMDSEGADVRKGWASIQAIPRTVVFDVKTGGNLIQWPVEEVESLRMSSRNFSGITVAPGSVIPLDVGSATQLDIEAEFVIDEAALMATTEADVGYNCSTSG…	555
	VINV	MaVIN2	Ma05_g22250	Ma05_t22250.1	MLLWQRTAFHFQPQKNWMNGQPYPDGPTYYKGWYHLFYQYNPDSAVWGNISWGHAVSRDLVHWLYLPLAMVPDRWYDANGVWTGSATTLPDGRLVMIYTGATMESVQVQNLAFPADPDDPLLVHWVKSECNPVIVPPSGIGLKDFRDPTTAWFVPADSAWRVAIGSKNDSQHHAGIVLVYRTTDFVSYELLPGVLHSVTGTGMWECVDFYPVSTESAVGLDTTAASGPGVKHVLKASMDDNRHDYYAIGTYVAASNSWVPDDPEKDVGIGLRYDYGKYYASKTFYDPVKERRVLWGWIGETDSERTDLRKGWASLQTVPRTVVFDQKTGSNLLQWPVEEVESLRLSSQEFSNISITAGSVVPLDIGKATQLDIVAEFSVDEAALAGAIGADVGYNCSTS…	563
	VINV	MaVIN3	Ma11_t20240	Ma11_t20240.1	MGLLRSSPSYPWTNSMLLWQRTAFHFQPQKNWMNDPNGPTYYRGWYHLFYQYNPASAVWGNITWGHAVSLDLVHWFYLPIAMVPDHWYDANGVWTGSATILPDGRLAMLYTGSTAELVQVQNLAFPADQDDPLLLTWVKSESNPVLVPPPGIAPKDFRDPTTAWYVPSESAWRIAIGSKNDSQRHAGIALVYRTSDFLSYELLPGVLHSVAGTGMWECVDFYPVSTESATGLDTSAATGPGVKHVLKASMDDDRNDYYAIGTYEAATNAWVPDDPEKDVGIGLRYDYGMFYASKTFYDPVKQRRVLWGWIGETDSERTDLRKGWASLQTIPRTVLFDQQTGSNLLQWPVDDVETLRSGSQEFSNISIPAGSVVPLDCSTSGGAAGRGVLGPFGLLVLAD…	532
	CWINV	MaCWIN1	Ma04_t36400	Ma04_t36400.1	MGSPNRVWTAWLFVVCVYWCFCSMERNKMFVEPSHIVYEELQSVSPALVNDELKPRYHFRSARNWLNDPNGPMYYKGIYHFFYQYNPYGSVWGNIVWAHSVSTDLINWKALAPAIYPSEPFDIYGCWSGSATVLPGDKPVILYTGVDPEQRQVQNIAFPANLSDPYLREWTKPDYNPVIPPELGVNASAFRDPTTAWYAPNKHWTLVVGSKRDRRGMAILYRSKDFVHWIKAKHPLHSSKDIGMWECPDFFPVAAKGRQGLDTSACGDGVKHVLKVSLDATRYEYYTLGKYFHYMDKYVPDVTSTDDHTGLRYDYGNFYASKTFYDPAKKRRILWGWANESDSAYTDKDKGWAGVQAIPRSIWLDDSGRQLVQWPIEEFETLRDKHIFVKNKNIPSGGF…	586
	CWINV	MaCWIN2	Ma06_t14700	Ma06_t14700.1	MGRTNSCCWTAWLAVVLVHWCLCVRERNGVVVEASHVVYESLQSVPASVVDSKLRTGYHFQPPKHWINDPNGPMYYNGLYHLFYQYNPSGSVWGNIVWAHSVSTDLINWVALEPAIYPSKPFDIKGCWSGSATILPGNRPVILYTGLDPRERQVQNIAYPKNLSDPYLREWVKPDFNPVIAPDDGVNGSAFRDPTTAWRGPSGHWKLVVGSKWNKRGKAILYRSRDFVHWVKAKHSLHSARDTGMWECPDFYPVALKGTRGLDTSVYGHGVKYVLKISLDITRYEYYTVGKYYHDKDKYVPDATSADDNTGLRYDYGNFYASKTFFDGKKQRRILWGWANESDTSDVDKAKGWAGIQMIPRTILLDSSGRQLVQWPIEEIESLRGKHVVVEHKRIPSGG…	586
	CWINV	MaCWIN3	Ma06_t14710	Ma06_t14710.1	MASSCRSCLVWVLCFFLCRCLVFVEPSRRVFLYPQSQEISSIVSKQYRTAYHFQPPKNWINADPNGPMYHNGVYHLFYQYNPNSSVWGNIHWAHSVSTDLINWAPLDLAIHPTKPFDINGCWTGSATILPGHQPVILYTGMNRDNQQVQNIAVPGNLSDPFLREWTKPDYNPLMTPSDGIHPDMFRDPTTGWRGADGHWRVALGAEISGNGTALLYKSEDFVRWQRADSPLHSSSASGMWECPDFFPVPIEGREGLDTSVNSKDVRHVLKMSLMEPQSDYYMLGTYDETRDIFVPDNAADDYRMWLRYDYGKFYASKTFFDAKKKRRILWGWLNESDTESDDIAKGWAGIQIIPRKIWLDSRGRQLVQWPIEEVESLRRNEVHLHGFELTTGLHEIKGV…	588
	CWINV	MaCWIN4	Ma06_t14460	Ma06_t14460.1	MEASHVVYEDLQSISPTLVNDELKPVYHFRPPRHWINDPNGPLYYKGIYHLFYQYNPYGSVWGNIVWAHSVSADMINWKALDPAIYPSQPFDIYGCWSGSATILPGDKPVIVYTGIDPQKRQIQNIAFPSNLSDPYLREWTKPDHNPVIDPSDSAVNASAFRDPTTAWYTPHDQHWSLVIGTRRGSRGVAVLYKSKDFVKWTKARHPLHSAKGTGMWECPDVYPVALEGNQGLDTGEVGAGVKHVFKVSLDETRFDYYTLGTYYPKADKYIPDANSTDNRNGLRYDYGNFYASKSFYDPAKKRRILWGWANESDSANADKDKGWAGVQAIPRAVWLDSNGRQLVQWPIEELETLRHKHGSVKNRNIPSGTSFEVKNILTAQADVEVTFEVGSLENAEAF…	558
Dendrobium officinale	VINV	DoVIN1	LOC110114607	DoVIN1	MKTHDLESSSNSPLLPPPPPPPHHRRRYLLILLPLATILTFIAVLCRTPTSSLTVSTPISRGPVAGVSEKSTSQLLASSTAYPWTNNMLAFQRTAFHFQPQKNWMNDPNGPLFYKGWYHLFYQYNPDNAIWGNITWGHAVSKDLINWLHLPIAMEPDRWYDINGVWSGSATLLHDGRLVMLYTGSTHTSVQVQNLAHPADPTDPLLIHWVKSDAHNPVIVPPKGINFKDFRDPTTAWYNSELGLWYLAIGSKNDSADHAGTAFVYSTRDFVHYELVPGLLRFVVGTGMWECLDFYPIHIEEAVGLDTSVRPGKSVRHVMKVSLDNDKHDYYAIGRYFQENNSWVPDDPELDVGIGLRVDYGKYYASKTFYDQDKGRRVLWGWTGETDSERADLLKGWAS…	628
	VINV	DoVIN2	LOC110096097	DoVIN2	MAETTAYAPLPTTSAASVSAANTAIRLRVLGLILLAFSAILIIGIAAIRINGGDDVSPEIGQVPNGPELEGEAYTIVLGPASRGPVLGVSEKNSGAAAALRGVGRGSYPWTNDMLQWQRTGFHFQPLRNWMNDPNGPVFYKGWYHLFYQYNGGGAVWGNITWGHAVSRDLTHWLHLPVAMVPDHWYDINGVWTGSATVLPNGNLIMLYTGSTNTTTQVQCLVVPTNPADPLLIHWHKHEANPVLIPPPSILPHDFRDPTTAWTDPSDPSTFLVAIGSKDDSSNRHAGVAYVYATRDFLSYKLLPDVLHRVEGTGMWECIDFFPVSVDGQAGLDTSEKAGERIKHILKASLDDDRHDYYAIGRYDANENKWVPDDAEKDVGIGLRYDWGKFYAAKTFYDH…	660
	CWINV	DoCWIN1	LOC110102702	DoCWIN1	MAWRWRLISFLLWLPSFWNDWNEPCRRHLLNQDSKEAFSIASKQYRTAFHFQPPQNWINDPNGPMLYNGIYHLFYQYNPYSAKWGNITWGHSISTDLINWTPLDIALRPSEPFDLQGCWSGSATILPGNKPVILYTGISESGHNVQNIALPKNISDPFLLEWVKPPYNPVMVAEGVKPTQFRDPSTCWLGKDGLWRTTVGAEDFEKKAKALLYRSKDFVKWTRAEQPLFSTDSSSMIECIDFFPVSAKWKRGLDGSTIEAEDVKHVLKMGVFDNSHDYYLIGKYLEELDEFIPENVVEDDHRMWLRYDYGSFYASKTFFDAENRRRVLWAWSNESDTISDDIVKGWAGVQTVPRTIWLDENGKQLVQWPVRELESLRMEKVELKDVKVSKGGLIEIKGV…	574
	CWINV	DoCWIN2	LOC110096666	DoCWIN2	MRRQNMRSSKEVLPKCLLLILFAYILLEKNGVEASHRIASTEEHKNVPPATISNRTGYHFQAPKNWINDPNGPMYYNGIYHLFYQFNPLQPVWGNIVWAHSYSTDMINWKPLQHAIYPTKPFDINGCWSGSATILPGNKPVIMYTGIDGQNRQVQNVAFPKNLSDPYLREWVKPDYNPVIKPEGEINSSAFRDPTTAWYGPDSHWKTIIGSRKGRLGMAVLYKSRDFVKWVKAENPLHSSQNSGMWECPDFFPVLPKPPMLGVDNSVTRNGLKHVFKVSLDETRYDYYTIGTYDFIHNKYVPNGLSPDNNTGLRFDYGNFYASKTFFDEGKGRRVLWGWSNESDSTQDDWGKGWAGIQTIPRALWLDGNGRQVVQWPIEEVNKLRKKEVGIRRKTVKSG…	585
Eudicot plants
Arabidopsis thaliana	VINV	AtVIN1	AT1G12240	AT1G12240.1	MASSDALLPISAREEEPLCPYTRLPMADPNQETHGPRRRRPFKGLLAVSFGLLFIAFYVALIATHDGSRSNDEGIDETETITSRARLAGVSEKRNDGLWKLSGDRNTPAFEWNNSMLSWQRTAFHFQPEQNWMNDPNGPLFYKGWYHFFYQYNPNAAVWGDIVWGHAVSRDLIHWVHLPIAMVADQWYDSNGVWTGSATFLPDGSIVMLYTGSTDKAVQVQNLAYPEDPNDPLLLKWVKFPGNPVLVPPPGILPKDFRDPTTAWKTSEGKWRITIGSKLNKTGISLVYDTIDFKTYEKLDTLLHRVPNTGMWECVDFYPVSKTAGNGLDTSVNGPDVKHIVKASMDDTRFDHYAVGTYFDSNGTWIPDDPTIDVGMTASLRYDYGKFYASKSFYDQNKG…	664
	VINV	AtVIN2	AT1G62660	AT1G62660.1	MASTEALLPVTSLQDPLSESRSDQIPETRRRRPIKVHLAVYSGLLLIALYVTLIVTHDGSKAEIATESRPRMAGVSEKSNDGVWISSDDGKVEAFPWNNTILSWQRTAFHFQPEKNWMNDPNGPLFYKGWYHFFYQYNPNAAVWGDIVWGHAVSKDLIHWLYLPIAMVPDQWYDANGVWTGSATFLDDGSIVMLYTGSTDEFVQVQNLAYPEDPSDPLLLKWVKFSGNPVLVPPPGIGAKDFRDPTTAWKTSSGKWRITIGSKINRTGISLIYDTTDFKTYEKHETLLHQVPNTGMWECVDFYPVSKTQLNGLDTSVNGPDVKHVIKASMDDTRIDHYAIGTYDDSNATWVPDNPSIDVGISTGLRYDYGKYYASKTFYDQNKGRRILWGWIGESDSEA…	648
	CWINV	AtCWIN1	AT1G55120	AT1G55120.1	MAKLNRSNIGLSLLLSMFLANFITDLEASSHQDLNQPYRTGYHFQPLKNWMNDPNGPMIYKGIYHLFYQYNPYGAVWDVRIVWGHSTSVDLVNWISQPPAFNPSQPSDINGCWSGSVTILPNGKPVILYTGIDQNKGQVQNVAVPVNISDPYLREWSKPPQNPLMTTNAVNGINPDRFRDPTTAWLGRDGEWRVIVGSSTDDRRGLAILYKSRDFFNWTQSMKPLHYEDLTGMWECPDFFPVSITGSDGVETSSVGENGIKHVLKVSLIETLHDYYTIGSYDREKDVYVPDLGFVQNESAPRLDYGKYYASKTFYDDVKKRRILWGWVNESSPAKDDIEKGWSGLQSFPRKIWLDESGKELLQWPIEEIETLRGQQVNWQKKVLKAGSTLQVHGVTAAQ…	594
	CWINV	AtCWIN2	AT2G36190	AT2G36190.1	MAISNVISVLLLLLVLINLSNQNIKGIDAFHQIYEELQSESVESVNHLHRPSFHFQPPKHWINDPNGPVYYKGLYHLFYQYNTKGAVWGNIIWAHSVSKDLVNWEALEPALSPSKWFDIGGTWSGSITIVPGKGPIILYTGVNQNETQLQNYAIPEDPSDPYLRKWIKPDDNPIAIPDYTMNGSAFRDPTTAWFSKDGHWRTVVGSKRKRRGIAYIYRSRDFKHWVKAKHPVHSKQSTGMWECPDFFPVSLTDFRNGLDLDYVGPNTKHVLKVSLDITRYEYYTLGKYDLKKDRYIPDGNTPDGWEGLRFDYGNFYASKTFFDYKKNRRILWGWANESDTVEDDILKGWAGLQVIPRTVLLDSSKKQLVFWPVEEIESLRGNYVRMNNHDIKMGQRIEV…	591
	CWINV	AtCWIN3	AT3G13784	AT3G13784.1	MANIVWCNIAMFLLVSLFLTDDAVVVLDALDNVPNNIKNQPYRTGYHFQPPKNWMNGPMIYKGIYHLFYQWNQNGAVMDVNKTVWGHATSTDLINWITLSPAIRPSRPSDINGCWSGSVTILPNGKPVILYTGNDRYNRQVQNLVKPKNLTDPYLRHWTKSPENPLVTPSPVNHINSSAFRDPTTAWFGRDGRWRITTGSQEGRRGLAILHTSKDFVIWKQSPKPLHYHDGTGMWECPDFFPVARTDSRGLDTSFSSGPMVKHVLKVSLTDTFNDYYTIGTYDEVRDVYVPDKGFVQDETAPRYDYGKFYASKTFYDSVNQRRILWGWVNESSPEKDNIKKGWAGLQAIPRKVWLDESGKRLVQWPVKEIERLRTTQVKWGNKLLKGGSVMEVHGVTAP…	569
	CWINV	AtCWIN4	AT3G13790	AT3G13790.1	MTKEVCSNIGLWLLLTLLIGNYVVNLEASHHVYKRLTQSTNTKSPSVNQPYRTGFHFQPPKNWMNDPNGPMIYKGIYHLFYQWNPKGAVWGNIVWAHSTSTDLINWDPHPPAIFPSAPFDINGCWSGSATILPNGKPVILYTGIDPKNQQVQNIAEPKNLSDPYLREWKKSPLNPLMAPDAVNGINASSFRDPTTAWLGQDKKWRVIIGSKIHRRGLAITYTSKDFLKWEKSPEPLHYDDGSGMWECPDFFPVTRFGSNGVETSSFGEPNEILKHVLKISLDDTKHDYYTIGTYDRVKDKFVPDNGFKMDGTAPRYDYGKYYASKTFFDSAKNRRILWGWTNESSSVEDDVEKGWSGIQTIPRKIWLDRSGKQLIQWPVREVERLRTKQVKNLRNKVLK…	584
	CWINV	AtCWIN5	AT3G52600	AT3G52600.1	MSAPKFGYVLLLIVLINISNNGVDAFHKVFKKLQSKSTSLESVSPLHRTAYHFQPPRHWINDPNAPMLYKGVYHLFYQYNPKGAVWGNIVWAHSVSKDLINWEALEPAIYPSKWFDINGTWSGSATHVPGKGPVILYTGITENQTQIQNYAIPQDLSDPYLKTWIKPDDNPIVKPDNGENGSAFRDPTTAWFNKKDGYWRMLVGSKRKNRGIAYMYKSRDFKKWVKSKRPIHSRKKTGMWECPDFFPVSVTDKKNGLDFSYDGPNAKHVLKVSLDLTRYEYYTLGTYDTKKDRYRPDGYTPDGWDGLRFDYGNYYASKTFFDDKTNRRILWGWANESDTVQDDTVKGWAGIQLIPRTILLDSSGKQLVFWPIEEIESLRGKNVQMTNQKMEMGQRFEVQ…	590
	CWINV	AtCWIN6	AT5G11920	AT5G11920.1	MADVMEQNLLQTAVLNRTSFHFQPQRNWLNDPNAPMYYKGFYHLFYQNNPLAPEFSRTRIIWGHSVSQDMVNWIQLEPALVPSESFDINSCWSGSATILPDGRPVILYTGLDVNNKQQVTVVAEPKDVSDPLLREWVKPKYNPVMVPPSNVPFNCFRDPTEAWKGQDGKWRVLIGAKEKDTEKGMAILYRSDDFVQWTKYPVPLLESEGTGMWECPDFFPVSITGKEGVDTSVNNASVRHVLKASFGGNDCYVIGKYSSETEDFSADYEFTNTSADLRYDHGTFYASKAFFDSVKNRRINWGWVIETDSKEDDFKKGWAGLMTLPREIWMDTSGKKLMQWPIEEINNLRTKSVSLDDCYEFKTGSTFEISGITAAQADVEVTFNLPFLENNPEILDADQ…	550
Solanum lycopersicum	VINV	SlVIN1	Solyc03g083910.3	Solyc03g083910.3.1	MATQCYDPENSASRYTLLPDQPDSGHRKSLKIISGIFLSVFLLLSVAFFPILNNQSPDLQIDSRSPAPPSRGVSQGVSDKTFRDVAGASHVSYAWSNAMLSWQRTAYHFQPQKNWMNDPNGPLYHKGWYHLFYQYNPDSAIWGNITWGHAVSKDLIHWLYLPFAMVPDQWYDINGVWTGSATILPDGQIMMLYTGDTDDYVQVQNLAYPANLSDPLLLDWVKFKGNPVLVPPPGIGVKDFRDPTTAWTGPQNGQWLLTIGSKIGKTGVALVYETSNFTSFKLLDGVLHAVPGTGMWECVDFYPVSTKKTNGLDTSYNGPGVKHVLKASLDDNKQDHYAIGTYDLGKNKWTPDNPELDCGIGLRLDYGKYYASKTFYDPKKERRVLWGWIGETDSESADL…	648
	VINV	SlVIN2	Solyc08g079080.3	Solyc08g079080.3.1	MSIPNSETNNGVPYTHLPESDNDSGNTPARCRKTNRSTFIILTGLVAFLLFFVAVKYGNNDGTDDIIPGPVPPHETVCNMIGSNLMPLTTMRTVARGVEEGVSAKSHGHFLGVRPFPWTQKMLAWQRTSFHFQPKKNWMNDPNGPLYYKGWYHLFYQYNPEAAVWGNIVWGHAVSRDLIHWQHLPVAMVADQWYDINGVWTGSATFLPNGDLIMLYTGSTNESIQVQNLAYPADPSDPLLRKWIKYEGNPVLIPPPGIGLKDFRDPTTAWTTPEGKWRITIGSKINKTGISLVYDTIDFKKFELLKGMLHGVPGTGMWECVDFYPVSKIAENGLDTSENGPAVKHVLKSSLDDDRNDYYALGTYNAGAGKWVPDNPIIDVGIGLRYDYGNFYASKSFYD…	652
	CWINV	SlCWIN1	Solyc03g121680.2	Solyc03g121680.2.1	MGYVRSVWLGVFVFISIHGYGNIRLFEASSRVIQTPDHIYRTAYHFQPAKYWMNDPNGKFLKVSLCLVRQKSFMKIVMHAGPVIYMGIYHLFYQYNLYDAQTSNIVWGHSTSTDLVNWTPQPPALLRSEPYDFKGCFTGSTTLLSGGKPAVLYTGLDFSGIQVQNLAVPKNVADPYLTEWVKSPYNPLIAPNSVNKIDGQNFRDPSTAWLNPDGNWRMVVGNQQNGSGIGLLYRSKNFIDWIQAENPLHFLNNSGMWECPDFFPVSKISKNGLETSTIGQNVKHVFKASTANTDYYTIGTYNPTNDIFIPDNRSLDIGLGFRYDYGKFYASKTFFDSSTSRRILFGWVNESVNNLEINSMRGWAGLQGIPRRIWLHKSGNQLLQWPIVEIEKLRMNPVI…	600
	CWINV	SlCWIN2	Solyc06g064620.3	Solyc06g064620.3.1	MGLWAKKAIPEGNDTPFYNVSLKTLETPNTTEVEEQQTQWNSGLFLTFGGNAGAYTYVSELWRKKQSDVMRFLQRVRCWEYRQLPSIVRVTRPTRPDKARRLGYKAKQGYVVYRVRVKRGGRKRPVSKGIVYGKPTNQGVTQLKFQRSKRSVAEERAGRKLGGLRVLNSYWINEDSTYKYFEVILVDQAHAAIRNDPRINWICNPVHKHRELRGLTSAGKKYRGLRGRGHLHHKARPSRRATWKRNQTLSLRRPMIYKGIYHLFYQYNPESAEWGNIAWGHSTSTDLVNWTIHPPALLPSDAYDINGCWSGSATILQDGTPAILYTGGNSQKVQLQNLAVPKDPSDPYLVEWVKSPDNPIMIPNEDEKESFRDPTTAWLGPDGIWRVVIGNERENRGTA…	762
	CWINV	SlCWIN3	Solyc09g010090.3	Solyc09g010090.3.1	MELFMKNSSLWGLKFYLFCLFIILSNINRAFASHNIFLDLQSSSAISVKNVHRTRFHFQPPKHWINGSVWGNIIWAHSVSKDLINWIHLEPAIYPSKKFDKYGTWSGSSTILPNNKPVIIYTGVVDSYNNQVQNYAIPANLSDPFLRKWIKPNNNPLIVPDNSINRTEFRDPTTAWMGQDGLWRILIASMRKHRGMALLYRSRDFMKWIKAQHPLHSSTNTGNWECPDFFPVLFNSTNGLDVSYRGKNVKYVLKNSLDVARFDYYTIGMYHTKIDRYIPNNNSIDGWKGLRIDYGNFYASKTFYDPSRNRRVIWGWSNESDVLPDDEIKKGWAGIQGIPRQVWLNLSGKQLLQWPIEELETLRKQKVQLNNKKLSKGEMFEVKGISASQADVEVLFSFS…	1068
	CWINV	SlCWIN4	Solyc10g045585.1	Solyc10g045585.1.1	MVRITTLDPTSKIKGLMYYNKIYHLFYQYNPNGVTESIIIYSSEVFDKYGTCQYTGIVDDKETQVQNYALPNNPLIVANESINKIKFGDPTIAWLDHDNQLSILYQSRDFLKWTEPAHFIHLLRIVNGFEYLLEKINGLNTLFNDDNTIVTFDTKKDRYVLDDTMINGRNGSRLDYGNFYAFQTFYDTIKNQRILWRWTNKYDIFPTYFINKGWSGIEIIPHKLWIDISEKHLININMGENVEVQGITSAQVRTSYNIIFLDMQPFLKFIIIDVEVTFSFSSLRSDIKGLIIHGGHVFFIVSKTQDKYKVLMYSDVIKFRNHSKMYKPSFSGYVEKNLTDERLYKSLIIECFGDGAKKCITSRVYPTLAIYDTRLFDFNNGTEMVKIETLDSWNMAKFE…	401
	CWINV	SlCWIN5	Solyc10g083290.2	Solyc10g083290.2.1	MDCFKKSFLFSLPFFLLYFSIILSFNNGVNASHRVFPGLQSTSAVDVKNVHRTRYHFQPPKNWINAPMYYNGVYHLFYQYNPYGSVWGNIVWAHSVSTDLINWIPLEPAIYPSKVFDKYGTWSGSATILPDNKPIILYTGIVDAKNTQVQNYAIPADLSDPFLRKWIKPDNNPLIDADVNINKTQFRDPTTCWLGQDGHWRTLIGSLWGNKGMAILYKSRDLMKWTKVQQPLHSVDGTGNWECPDFFPVLLRGTNGLDASYKGENIKYVLKVSLDVTRFEYYTVGIYDTKKDKYIPDKTSIDGWKGLRLDYGNYYASKSFYDPSKNRRIVWGWANESDTVNDDVKKGWAGIQTIPRKIWLDSSGKQLVQWPVEELESLRGHKIQLSNRKLNKGDKIAVK…	1087
	CWINV	SlCWIN6	Solyc10g085360.2	Solyc10g085360.2.1	MYYNGVYHLFYQYNPKGAVWGNIVWAHSVSTDLINWVHLDHAIYPSKEFDQYGTWSGSVTILPNNIPVILYTGIIDANNTQVQNYAIPADASDPLLREWIKPDENPLIVADISINKTRFRDPTTAWLGRDGHWRMVVGSARRHRGVAILYRSRDFLKWTKAQHPLHSSSKTGNWECPDFFPVSLNHTNGLDTSVDGENVKHVLKVSLDDTRFEYYTIGTYDTKNDRYIPDHKMIDGWKGLRLDYGNFYASKTFYDPSKNRRVLWGWANESDAVPRDAIKKGWAGIQAIPRKLWLDPSGKQLVQWPVEELETLRNKKVELRNHKLNKGEIVEVEGITAAQADVEVTYSFSSLKNAEEFDPSWAHLYAKDVCAIRGSAVQGGLGPFGLLTLASENLEEYTP…	512
	CWINV	SlCWIN7	Solyc10g085650.2	Solyc10g085650.2.1	MVILKNLSLCVLLFMSFLLFFEVNASHEINRKLQSVSNNVVKRILRPKFHFRPAKHWINGPMYYNGIYHLFYQYNTKGEVWGNIVWAHSVSVDMVNWINLEHAIYPSEVFDKYGTWSGSTTILPGNKPVILYTGIVDDNQTQVQNYAIPANLSDPFLRKWIKPDNNPLVVADESINKTKFRDPTTAWLGQDGSWRMLVGSLRKNKRGLAILYRSKDFVKWTKAPHPFHSSVNTGNWECVDFFPVSLEKTDGLDTSAIGDKIKHVMKASLDDNRWDYYTIGTYDRKRDRYIPDDAMIEGSHGLRLDYGNFYASKTFYDPSKNRRVLMGWCNESDVFPTDDIFKGWSGIQAIPRKLWIDPSGKHLVQWPIEELETLRKKKVELRNHKLNKGENVEVEGITP…	1129
Capsicum annuum	VINV	CaVIN1	T459_00544	PHT92662	MSSSLQSPLYSSLSSSSSLQGRKLRNAVHFSKPNLIFKPRRSFPLIRASTGFSSSLDTGLSTELDAVTSHSGIVPDTVVFDDFEKFPPTAATVSSSLLLGICGLPDTKFKSAVDRALSDSECYGLEKSDLRMSCFCNKALAHVGGDLAKLVPGRVSTEVDARLAYDTHGIVRKVHDLLKTYTEIEVPPERLLFKIPATWQGIEASRILEAEGIQTHLTFVYSFCQAAAAAQAGASVIQIFVGRLRDWSRNHTGDSEVESALRRGEDPGLALVTKAYNYIHKYGHKTKLMAAAVRNKQDVFNLLGVDYIITPLKVLQSLKESVTLPDEKYSFTRRLSPQSAAAFTFTQDELQKWDQYSFSSAMGPASVELLTIGMDGYINQAKRVEELFGKIWPPPNTGK…	1018
	VINV	CaVIN2	T459_09149	PHT87043	MAIHPSSYDPETSTTHYTFLPGQPDSGHRKSIKVVSVILLSSFFLLYLAAFVILNNQPPNLQNKSPSAXXXXXXXXXXPATPSRGVSQGVSEKTFKDVSGTSQVSYAWSNAMLNWQRTAYHFQPQKNWMNGPLYHKGWYHLFYQYNPDSAIWGNITWGHAVSTDLIHWLYLPFAMVPDQWYDINGVWTGSATILPDGLIMMLYTGDTDDYVQVQNLAYPANLSDPLLLDWVKYQGNPVLVPPPGIGVKDFRDPTTAWTGPQNGQWLLTIGSKVGKTGIALVYETSNFTSFKLLDGVLHAVPGTGMWECVDFYPVSTLEANGLDTSYNGPGIKHVLKASLDDNKQDHYAIGTYDPVKNKFSPDNPDLDCGIGLRLDYGRYYASKTFYDPKKQRRVLWGWI…	646
	CWINV	CaCWIN1	T459_08214	PHT86108	MHVRFLDMVTMISTDPNGPMIYMGIYHFFYQHNPYDVQAGNIVWGHSTSTDLVNWTPQPPALLRSEPYDFKGCFSGSTTLLSSGKPAILYTGVDFSDNQVQNLAIPKNLADPYLTEWVKSPYNPLITPNSVNKIDGKNFRDPTTAWLNPDGYWRMAVGNQQNGSGVALLYKSKNFIDWIQVEHPLHFQNNSGMWECPDFFPVSTSTEKGLETSTMGPNMKHVFKASKASTDYYTVGTYNPNKDIFIPDNVSLDIGLGYRYDYGKFYASKTFFDSVTNRRILFGWVNESVNNLEINSAKGWAGLQGIPRRIWLEKSGNQLLQWPIVEIEKLRINPVVEDNTALMPGSVREISEVDAAQADVEMSFSAKTLENAEKWEGNWTNPQQVCSIKGASVKGGIGP…	532
	CWINV	CaCWIN2	T459_22426	PHT71641	MDFFKKNSSTLALEIYIFSLFLILSNINGIFASHNVFFDLQSLSAVSVKNIHRTGFHFQPPKHWINAPMYYNGIYHLFYQHNPKGAVWGNIVWAHSVSRDLINWIHLEPAIYPSEKFDRYGAWSGSATILPNNKPVILYTGVVDAHDAQVQNYAIPANLSDPFLRKWIKPNNNPLIVPDPSINRTKFRDPTTAWMGRDGHWRILIGSVRKHRGLAILYRSRDFMRWMKAKHPLHSTNGTENWECPDFFPVSLRNSNGLDVSYRGKDVKYVLKNSLDVTRFDYYTIGMYHITRDRYIPDNNSIDGCKGLRPDYGNFYASKSFYDPRKNRRIMWAWTNESDVLPDDEIKKGWAGIQAIPRKVWLDPSGKQLVQWPIEELETLRKQKVEFSNKKLPRGEMVE…	588
	CWINV	CaCWIN3	T459_22427	PHT71642	MDYSSRWALPIILVCFLVVLLSNNVVFASHKVFVHLQSQSAVNVKTVHRTGYHFQPEKHWINAPMYFNGIYHLFYQYNPNGSVWGNIVWAHSVSKDLINWINLEPAIYPSKPFDKFGTWSGSATILPGNKPVILYTGIVDANNTQVQNYAVPANISDPYLREWIKPDNNPLIVADIGVNKTQFRDPTTAWMGQDGRWRIVIGAQRKRRGLAIMYRSKDFMKWIKAKHPLHSTNGTGNWECPDFFPVALKGTNGLEQYGEEHKYVLKNSMDVTRFEYYTIGKYDTKKDRYIPDAGSIDSWKGLRLDYGNYYASKSFYDPSKNRRVIWGWSNESDIYPEDDNAKGWAGIQLIPRKLWLDPSGKQLIQWPVEELDALRTQKVQLSKKKLNNGEKVEVKGITP…	578
	CWINV	CaCWIN4	T459_25787	PHT70683	MEFSRKCSLCAFLLFFVLLFCNNEVNASHEVFRKLQSLSTNIVRNLFRTGFHFQPPRHWINGPMYYNGIYHLFYQYNPKGEVWGNIVWAHSVSVDLVNWINLEPAIYPSEAFDKYGTWSGSTTILPGNKPVILYTGIIDDEQSQVQNYAIPANLTDPFLRKWIKPDNNPLVVADQSINKTKFRDPTTAWLGQDGLWRMLVGSLRGRRGLALLYWSRDFMKWTKAKHPIHSSADTGNWECVDFFPVSLEHTDGLDTSSHGEKVKHVLKVSLDDTRYDYYTIGTYDTKKDRYTPDETMVDGWKGLRLDYGNFYASKTFYDPSKNRRILMGWANESDVVPTDAINKGWSGIQTIPRRLWLDPSGRHLVQWPVEELEHLRKQKVEIRNYRLNKGEKVEVEGIT…	575
	CWINV	CaCWIN5	T459_25789	PHT70685	MYYNGIYHLFYQYNPKGSVWGNIVWAHAASTDLVNWIRLEHAIYPSKVFDKYGTWSGSATILHNKPVILYTGIIDANNTQVQNYAIPADLSDPLLRKWIKPDNNPLVVADKSINKTQFRDPTTAWLGRDGLWRMLVGSVRRRRGVAILYRSRDFMKWIKAKHPLHTSAKTGNWECPDFFPVSTNHTEGLDTSFDGENVKHVLKVSLDVTRFEYYTIGTYHTKKDRYIPDDGMTDGWKGLRLDYGNFYASKTFYDPLKNRRVLWGWTNESDVVPTDAKKKGWAGIQAIPRKLWLDPSGRHLVQWPIEELEILRKQKVELRNHNLDKGEMVEVQGITAAQADVEVTFSFSSLKNAEEFDPSWADLYAQDVCAMRGSTVQGGLGPFGLLTLTSENFEEYTPV…	430
	CWINV	CaCWIN6	T459_26196	PHT71092	MYYNGVYHLFYQYNPKGATWGNIVWAHSVSKDLINWIPLEPAIYPSKVFDKYGTWSGSATVLPGNKPVILYTGIVDANRTQVQNYAIPANMSDPYLRKWIKPDKNPLIVADIGINKTQFRDPTTAWMGRDGHWRILVGSVTNHRGKAIMYRSKDFMKWTKAKHPLHSATNTGNWECPDFFPVSLKHKDGLDTSYNGENVKHVLKVSLDVTRFEYYTVGTYDTKKDRYIPDKTSIDGWKGLRLDYGNYYASKTFFDSGKNRRILLGWANESDTVDDDVRKGWAGIHPIPRKLWLDTSGKQLVQWPVEELETLRGKKVQLSNRKLNKGEKVEIKGITVAQADVEVIFSFASLDKAERFDPSWADLYAQDVCAMKGSTVQGGLGPFGLLTLASKNLEEYTPV…	519
	CWINV	CaCWIN7	T459_26197	PHT71093	MYYNGVYHLFYQYNPHGSVWGNIVWAHSVSMDLINWIPLEPAIYPSKVFDNYGTWSGSATILPGNKPIILYTGVVDANKTQVQNYAIPANLSDPFLRKWIKPDNNPLIVADVNINKAQFRDPTTAWLGRDGYWRTLIGSVLGNKGLTIMYKSKSFMKWKKVQHPLHSVNDTGNWECPDFFPVLLDGTNGLDASYNGKIAKHILKVSLDVTRFEYYTVGTYDTKKDRYTPNNTSIDGWKGLRLDYGNYYASKSFYDPSKNRRIMWGWSNESDTVDDDFKKGWAGIQTIPRKLWLDPTGKQLVQWPIQELQTLREQKVQLSNCKLEKGDKIEVKGITPAQADVEVTFSFSSLDKAEPFDPSWADLYAQDVCAIKGSKVQGGLGPFGLLTLASKKLEEYTPV…	520
Vitis vinifera	VINV	VvVIN1	Vitvi02g00512	Vitvi02g00512_t001	MADPNPARTFADPEDPIIAATVPDHYTPLLDGDPPAGENSRRPLKGFLVILSGLVLVGLLMALIGENGPSVSQDSQQNDLTLNAPAESTNISAQFLEPASRGPSAGVSEKSFRLHSGVRAPFPWSNTMLTWQRTGYHFQPEKNWMNDPNGPMFYGGWYHFFYQYNPDAAVWGNIVWGHAVSKDLIEWLHLPLAMVADQWYDTNGVWTGSATLLSDGQVIMLYTGATNESVQVQNLAYPADLSDPLLVDWVKYPGNPVLVPPPGIDDRDFRDPTTAWYWPDGKWRIAIGSKVNKTGISLVYNTEDFKKYELIEGVLHAVPGTGMWECVDLYPVSLKEDNGLDTSFNGPGVKHVLKASLDDDKNDYYAIGTYSLESGNWTPDNSNLDVGIGLRYDYGKFYA…	665
	VINV	VvVIN2	Vitvi16g00713	Vitvi16g00713_t001	MDTHHATSHDLLHDEAYAPLPYSPLPDHPVPAGAPALGQRRPLKVFAVTLASLMFLASLVALVIHQSPQTPVTVDNDGPSMEREGRGVAQGVSEKSFLGFSGRRLSYNWTTAMFAWQRTAFHFQPEKNWMNDPDGPLFHMGWYHLFYQYNPDSAVWGNITWGHAVSRDMIHWLYLPLAMVPDRWFDLNGVWTGSATILPNGQIIMLYTGDTNDSVQVQNLAYPANLSDPLLLHWIKYENNPVMVPPAGIGSDDFRDPTTMWVGADGNWRVAVGSLVNTTGIVLVFQTTNFTDFELLDGELHGVPGTGMWECVDFYPVSINGVYGLDTSAHGPGIKHVLKASMDDNRHDYYALGEYDPMTDTWTPDDPELDVGIGLRLDYGKYYASKTFYDQVKKRRILY…	650
	CWINV	VvCWIN1	Vitvi04g00094	Vitvi04g00094_t001	MADNNDIEKSPDLADTFSLMAIIALNTNINCHRDGGKSAVKLRKEMGRFGIWVVGLCLMVGGHGIEGETSHHSYRNLQSDPADQPYRTAYHFQPPKNWMNGPMYYNGVYHLFYQYNPYAAVWGNITWAHSTSYDLVNWVHLELAIKPTDPFDINGCWSGSATILTGEEPVIIYTGKDSQNRQVQNLSVPKNISDPLLREWIKSPHNPLMTPIDGIDASNFRDPTTAWQGSDKVWRILVGSLINGHGTALLYRSRDFVNWNKSQTPLHSSNKTGMWECPDFYPVSISSRNGVETSVQNAETRHVLKASFNGNDYYIMGKYVPETDTYLVETGFLDAGSDLRYDYGKFYASKTFFDAAKKRRILWAWIQEADKDTEKGWSGLQSFPRSVLLDQNGQRLVQW…	608
	CWINV	VvCWIN2	Vitvi04g00095	Vitvi04g00095_t001	MEISAIWAVGLCLFLARHGIEAEASYPSCRNLQSNPTEQPYRTAYHFQPPKNWMNGPMYYNGVYHLFYQYNPYAAVWGNITWAHSISYDLVNWVHLDHALNPTDPFDINGCWTGSATILPGEEPVIIYTGADTQNRQVQNMAVPKNISDPLLREWIKSPRNPLMSPTNGIDANNFRDPTTAWQGPDKVWRIIVGSLINDHGTALLYRSRDFVNWTKSQTPLHSSNKTGMWECPDFYPVSTRTGVETSVQNADTQHVLKASFNGNDYYIIGKYVPETDTYLVETDFLDAGSDLRYDYGEFYASKTFFDAAKKRRILWAWIQESDSSSADIEKGWSGLQSIPRSVLLDQTGRQLVQWPIKEIEELRENQVTLLNKEVRGGSVLEVPGITASQVDVEVSFDF…	572
	CWINV	VvCWIN3	Vitvi08g01434	Vitvi08g01434_t001	MKGGSRLLWFLFSLCCYCVIINNNGVEGSHKIHHEYQCVPDTKVRQVHRTGYHFQPPRNWINGPMYYNGIYHLFYQYNPKGAVWGNIVWAHSVSRNLIDWEALEPAIYPSKPFDINGCWSGSATILPGNKPAILYTGIDTQQRQVQNIAFPANLSDPYLRKWVKPDSNPLVVPDVGMNASTFRDPTTAWRVNGHWRMLVGARKKHRGIVYLYRSRDFMTWIKSKHPLHSAQNTGMWECPDFFPVSLYSERGLDTSVTGKNVRHVLKVSLDRTRYEYYTIGRYYPEIDRYIPGNTSADGWSGLRYDYGNFYASKTFFDAEQKRRILWGWANESDTADNDTAKGWAGIQTIPRTLWLDKGKKQLLQWPIEELNTLRGQKIQVRNQELKIGENVEITGITAA…	570
	CWINV	VvCWIN4	Vitvi09g00193	Vitvi09g00193_t001	MATSSHCLLWFFFSLFFGHGFVPLEASHQVYIHLQNQSPSSLKTHQPYRTGYHFQPRKNWMNDPNGPMIYKGLYHFFYQYNPHGAVWGNIVWAHSTSTDLVNWTPHKYAISPSQPADINGCWSGSATILPNGKPVILYTGIDPQNKQVQNMAVPKNLSDPFLLEWTKLPQNPLMEPTTINSINASSFRDPTTAWQGTDGRWRVIIGSKIKRKGLAILYRSKDFVRWTKAQHPLHSGKNTGMWECPDFFPVSINSSTGVDTSSISKTLKYVLKLSLDDTKHDYYTIGSYNREKDTYVPDKGSVDNDSGLRYDYGKFYASKTFFDNAKNRRILWGWINESSSVEHDIEKGWSGVQAIPRNVWLDKSGKQLLQWPIAEIEKQRIKPGHMSSRELKGGSKVEV…	576
Beta vulgaris	VINV	BvVIN1	BVRB_3g056080	KMT15923	MASYFSPFADLENNEPLLRAHNDPVSAQPEPESPTQRPIKGIAILSLSFMLILSLMAIIYNGQPALLPVSLSSENTETASSEKVGPAVVSRGKKEGVSEKISRVGESGISFAWTNDMLRWQRSGFHFQPEKNWMNDPNGPLYYKGFYHLFYQYNPDSAVWGNITWGHAISTDLIHWKYLPISMKPDQWYDINGVWTGSATILPDGKIMMVYTGDTDKFVQVQNLAYPANLSDPLLLDWVKYPGNPVLTPPEGIGAKDFRDPTTAWVGPDGIWRLIIGSKTGTTGISLVYKTKDFKTYELESNLHAVPGTGMWECVDFYPVSITGQNGLDTSAYGSGMKHLLKASLDDNKQDHYALGTYDMTTQTWTPDNPDMDVGLGLRLDYGKYYASKTFFDQNKQRR…	646
	VINV	BvVIN2	BVRB_5g097930	KMT12545	MSESSDSILPYSYAPLATKNEFNGFGPGENQPRRRSLKIGLAVFSTLMICALLMSILDYNNNVIENNVSNNNAPNKYNNVVGDLTLRPPPENVASVEVMPGSKDLLFKVSRGKPHGVSQKANSLPLRGLKVPFFDWNDLQLAWQRTAFHFQPQKNWMNDPNGPLYYNGWYHFFYQYNPAGAVWGNIVWGHAVSKDLIRWKHLPIAMVADRWYDFNGVWTGSATILPDGQIMMLYTGSTNESVQVQNLAYPANLSDPLLLEWVKYPGNPVLVPPPGIGKLDFRDPTTAWLTSEGKWRITIGSKLNKTGISLVYDTTDFKNYELLSNILHAVQGTGMWECVDFYPVSVAEPNGLDTSTNGPSVKHVLKASMDDDRNDYYTLGTYIEDNVTWVPDNPAIDVG…	678
	CWINV	BvCWIN1	BVRB_2g034520	KMT17929	MHTMEKPVVWALLLCFVAVVNGVQTTDLGQNGASAGTTQPYRTAYHFQPLKNWMNDPNGPLYYKGVYHLFYQYNPYSAIWGNMTWGHSISNDLVNWVHLEHALNPIEPYELGGCFSGSITMLPGGRPVIFYTGADTNNFQSQNLAFPKDPSDPLLREWVKSPHNPVITAEDDIEPSDFRDPTTAWQAVDGTWQVLIGGKIDGRGMAYLYQSNDFINWTRSEKIFHSSVKTGMWECPDFYPVSINGKDGVDNYLEKGNTKFVLKASFLDHDHYILGYYKAETNGFEVEATDFMEANTDWRYDYGGKFYASKTFFDGGKKRRILWAWIMEADSRANDIKKGWSGLQSIPRVVWLSASGNQLMQWPVEEIESLRKDEVEIKDKELEKGSLVEVVGITAAQAD…	577
	CWINV	BvCWIN2	BVRB_7g159240	KMT06764	MKIVAIIIRLILSILCLISSHHLHVQASHKVYQQYQSLQVEANQVDRVHRTAFHFQPPRHWINDPNGPMIYKGLYHFFYQYNPWGATWGNIVWGHSVSRDLINWEALEPALYESAPFDTNGVWSGSATILPDNRPVMLYTGVTAKNEQVQNIAIPANLSDSYLRKWVKPDYNPIITPTFDMNVSYFRDPTTAWWSNGHWKILVGGRRKNRGMAYLYRSRDFKNWIKSKHPLHSAPNTGMWECPDFFPVLIQGKYGLDTSKMGSNMKHVLKVSLDVTRFEYYTIGRYDPVKDKYFPDNVAIDGWNGLRYDYGNFYASKSFFDSKKSRRILWGWANESWTPDIAAVKGWAGIQAIPRSVWLDPNGKQLLQWPVEEVERLRANKVDVGNYLLKPGKHFEING…	578
	CWINV	BvCWIN3	BVRB_7g170560	KMT04889	MAPNNGSWLVLSISMMLLSHGMIIIAKDQAIHHHDDDHDDMLINDHQMINDDDPYRTAYHFQSPKNWMNDPNGPMIYKGIYHLFYQYYPYDPVWHTEIVWGHSTSTDLINWTQQPIALSPSEPYDINGCWSGSITILPQNKPVILYTGINNKNYQVQNLALPKNLSDPYLKEWIKLPQNPLMAGTPTNNNNINASSFRDPSTAWQLSDGKWRVIVGTQQGKRGLAVLFTSDDFVKWNNTGNPLHSTEGNGIWECPDFFPVYVGKSLGADTSIIGDDVKHVLKLSLFDTQYEYYTIGRYDIEKDIYVPDEGSIESDLGLRYDYGKFYASKSFFDDETNRRILWGWVNESSIQADDIKKGWSGVQAIPRTVVLDKSGKQLVQWPLAEVDMLRENDVELPSQ…	607
	CWINV	BvCWIN4	BVRB_7g170570	KMT04890	MIYKGIYHLFYQYNPIGNGSPDGPRVWGHSTSLDLINWTPQPLTLLLQLEANMNSSWTGSITILQDYKPAILFTGITPKNEQVQDLAFPKDLSDPYLKEWILVPQNPVMSPTQENKINATSFRDPTTAWRLPDGSWRVVIGSKIERRGLALLFRSKDFINWVQADHPLYSYELTGMWECPDFFPVNVNGIPIGVETSAIGPNVKHVLKLSLDDTKHDIYTIGTYDVFKDAYIPDVGFQNDSSLRYDYGKYYASKTFYDSSKMQRLLLSWVNESSSLADDIKKGWSGIHAVPRRVWLDISGKQLIQWPIPEIESLRVNPVILPIQLIKGGSVIEIPGISAAQADVELSFGLRDLSNIEKFEASWTNPQLLCSQKGALVSGGLGPFGLLTLASMGLEEYTA…	513
	CWINV	BvCWIN5	BVRB_7g170580	KMT04891	MASCLKSQKQVILLLVSVLLAYGVSELQAARSPPTNQPYRTAYHFQPRKNWINDPNGPMLYKGVYHLFYQYNPNGVIWGPPVWGHSTSKDLVNWVPQPLTMEPEMAANINGSWSGSATILPGNKPAILFTGLDPKYEQVQVLAYPKDTSDPNLKEWFLAPQNPVMFPTPQNQINATSFRDPTTAWRLPDGVWRLLIGSKRGQRGLSLLFRSRDFVHWVQAKHPLYSDKLSGMWECPDFFPVYANGDQMGVDTSIIGSHVKHVLKNSLDITKHDIYTIGDYNIKKDAYTPDIGYMNDSSLRYDYGKYYASKTFFNDAKKERILLGWANESSSVEDDIKKGWSGIHTIPRKIWLDKLGKQLIQWPIANIEKLRQNPVNIFRKVLKKGSQIEVSGITAAQAD…	568
	CWINV	BvCWIN6	BVRB_8g185370	KMT04083	MGEIAWGHSTSTDLINWTSQPIALSPTEPYDIKGCWSGSATILTGDKPAILYTGGDERDHQVQILALPKDLSDPYLTEWVKIPQNPVMVAPPNNNNIDALNFRDPSTAWQLADGKWRTIIGTQQGDNGSAALFISDDFTTWNDTGHPFRSVQGTGVWECPEIFPVYVGKSLGVDTSILGQEPEDAKHVLKISLAIPSCDIYTIGRYDTDNDIYVPDEGSIETALGLRLDYGRFYAAKSFFDSKTDRRIIFGWVNEACTEADAINRGWAGLQGIPRTMIPDKFGKQLVQWPITEVETLRNNQVALPSQVIGSGSLIEVTGVTASQADVEISFKIPELKQVEEFDPTWTNDPQLLCSNKGATDKGILGPFGLLTLASTGLEEYTAIFFRIYKAPTKYEVLM…	500
	CWINV	BvCWIN7	BVRB_8g185380	KMT04084	MVATPSNNNIDPFNFRDPSTAWQLPDGKWRTLIGTQQGEHGSVALFTSKDFITWTDTECPFYALENTGAWECPDFFPVYAGKSLGLDTSVINKDVKHVLKISFIRTKFDIYTIGRYDTDKDIYITEGSMDSHQGLRLDYGKFYASKSFFDSKTDRRILFAWADESSIEANNFEKGWAGLQGIPRTIVCDTFGKQLVQWPVTEVETLRKDQVKLDSQVIGSGSLIEITGVTASQADVEISFKIPDLNHIEEFDPTWTNPQILCSHKGATEKGILGPFGLLTLASTGLEEYTAVFFRIFKAPNKYMVLMCSDQSRSSLNPTTDKISYGTFVDVDPVNDELSIRILIDHSIIESFGADGKSCITARVYPTLAINDNAKLYAFNYGAEDVKITKLSAWSMKSA…	408
