# Supplementary material for: Genomic identification and expression analysis of acid invertase (AINV) gene family in Dendrobium officinale Kimura et Migo
Source: BMC Plant Biol. 2024 May 14;24:396. doi: 10.1186/s12870-024-05102-8 (PMC11092110; doi:10.1186/s12870-024-05102-8)
Supplement: Supplementary file 1 — Supplementary Material 1. [file 12870_2024_5102_MOESM1_ESM.zip › Additional files_rev/Additional file 6 Table S2.xlsx]

## Sheet: string_mapping
Table S2. PPI networks of AINV proteins in D. officinale
No.	protein name	Betweenness	protein stringId	protein description
1	CML14	5545.11	906689.A0A2I0WNY5	Putative calcium-binding protein CML14
2	A0A2I0VPY3	3238.4	906689.A0A2I0VPY3	Tryptophan synthase alpha chain
3	bHLH35	2538.13	906689.A0A2I0WP63	Transcription factor bHLH35
4	TIP2-2	2204.65	906689.A0A2I0WST8	Aquaporin TIP2-2; Belongs to the MIP/aquaporin (TC 1.A.8) family.
5	PPMP1	1813.73	906689.A0A2I0VVI0	PPM-type phosphatase domain-containing protein
6	DoCWIN2	1691.58	906689.A0A2I0VPS9	Beta-fructofuranosidase, insoluble isoenzyme 3; Belongs to the glycosyl hydrolase 32 family.
7	CoAL9	1467.35	906689.A0A2I0XIT2	4-coumarate--CoA ligase-like 9
8	IRX9	1340.46	906689.A0A2I0VRL4	Glycosyltransferases; Involved in the synthesis of glucuronoxylan hemicellulose in secondary cell walls; Belongs to the glycosyltransferase 43 family.
9	Gluc18	1269.86	906689.A0A2I0XD97	Beta-glucosidase 18; Belongs to the glycosyl hydrolase 1 family.
10	XTH32	1250.97	906689.A0A2I0WD28	Xyloglucan endotransglucosylase/hydrolase; Catalyzes xyloglucan endohydrolysis (XEH) and/or endotransglycosylation (XET). Cleaves and religates xyloglucan polymers, an essential constituent of the primary cell wall, and thereby participates in cell wall construction of growing tissues. ; Belongs to the glycosyl hydrolase 16 family.
11	A0A2I0V753	1225.97	906689.A0A2I0V753	Putative signal recognition particle 43 kDa protein, chloroplastic
12	CBP3	1117.47	906689.A0A2I0W202	Calcineurin B-like protein 3
13	HSP23	1075.16	906689.A0A2I0WXP6	Small heat shock protein, chloroplastic; Belongs to the small heat shock protein (HSP20) family.
14	A0A2I0W8S6	1067.16	906689.A0A2I0W8S6	Pectate lyase
15	A0A2I0VCW3	1016.65	906689.A0A2I0VCW3	Aspartate aminotransferase
16	A0A2I0VGR9	999.754	906689.A0A2I0VGR9	Threonine aldolase 2
17	STP7	953.62	906689.A0A2I0VLM5	Sugar transport protein 7; Belongs to the major facilitator superfamily. Sugar transporter (TC 2.A.1.1) family.
18	A0A2I0XCG7	905.223	906689.A0A2I0XCG7	Beta-amylase; Belongs to the glycosyl hydrolase 14 family.
19	LACS1	873.785	906689.A0A2I0WSZ4	Long chain acyl-CoA synthetase 1
20	ZFP3	859	906689.A0A2I0VMC4	Zinc finger protein 3
21	A0A2I0WDU0	856.023	906689.A0A2I0WDU0	Pectinesterase; Acts in the modification of cell walls via demethylesterification of cell wall pectin.
22	SPS2	840.229	906689.A0A2I0WJQ9	Putative sucrose-phosphate synthase 2; Belongs to the glycosyltransferase 1 family.
23	SAT3	816.846	906689.A0A2I0XGR9	Serine acetyltransferase 3, mitochondrial
24	A0A2I0VH56	801.838	906689.A0A2I0VH56	Hydrolase_4 domain-containing protein
25	FLAP2	779.635	906689.A0A2I0WJP1	Fasciclin-like arabinogalactan protein 2
26	SPS1	777.662	906689.A0A2I0VEG5	Putative sucrose-phosphate synthase 1; Belongs to the glycosyltransferase 1 family.
27	SAPK1	745.617	906689.A0A2I0VHR1	Serine/threonine-protein kinase SAPK1
28	HSP20	728.269	906689.A0A2I0VED1	Small heat shock protein, chloroplastic; Belongs to the small heat shock protein (HSP20) family.
29	PSC13	715.039	906689.A0A2I0VZI0	Pollen-specific protein C13
30	SF3	705.672	906689.A0A2I0WZN4	Pollen-specific protein SF3
31	A0A2I0WTI1	684.257	906689.A0A2I0WTI1	Alpha-1,4 glucan phosphorylase; Phosphorylase is an important allosteric enzyme in carbohydrate metabolism. Enzymes from different sources differ in their regulatory mechanisms and in their natural substrates. However, all known phosphorylases share catalytic and structural properties.
32	A0A2I0VAS4	682.884	906689.A0A2I0VAS4	Pectate lyase 4
33	RPL17	673.062	906689.A0A2I0WXS4	60S ribosomal protein L17; Belongs to the universal ribosomal protein uL22 family.
34	SULTR2.1	669.885	906689.A0A2I0WZ58	Sulfate transporter 2.1
35	A0A2I0X745	665.032	906689.A0A2I0X745	Granule-bound starch synthase 1, chloroplastic/amyloplastic
36	MYB46	662.782	906689.A0A2I0W7A3	Transcription factor MYB46
37	A0A2I0X5Q5	605.364	906689.A0A2I0X5Q5	RING-type E3 ubiquitin transferase
38	CKX	595.489	906689.A0A2I0WJA1	Cytokinin hydroxylase
39	ERF1A	588.248	906689.A0A2I0X200	Ethylene-responsive transcription factor 1A
40	PME2.1	587.496	906689.A0A2I0W1U0	Pectinesterase; Acts in the modification of cell walls via demethylesterification of cell wall pectin.
41	A0A2I0VUT1	578.176	906689.A0A2I0VUT1	Putative voltage-gated potassium channel subunit beta
42	A0A2I0VGM9	577.866	906689.A0A2I0VGM9	Alanine-glyoxylate aminotransferase 2 like 3, mitochondrial; Belongs to the class-III pyridoxal-phosphate-dependent aminotransferase family.
43	CCD4	560.986	906689.A0A2I0XDR1	Putative carotenoid cleavage dioxygenase 4, chloroplastic
44	CKA1	559.111	906689.A0A2I0VRA1	Casein kinase II subunit alpha-1; Belongs to the protein kinase superfamily.
45	AIB	558.537	906689.A0A2I0WU41	Transcription factor ABA-INDUCIBLE bHLH-TYPE
46	A0A2I0XGH1	530.776	906689.A0A2I0XGH1	Xyloglucan galactosyltransferase KATAMARI1 like; Belongs to the glycosyltransferase 47 family.
47	CEL3	525.59	906689.A0A2I0VFF9	Endoglucanase
48	A0A2I0WIH3	524.039	906689.A0A2I0WIH3	Methylmalonate-semialdehyde dehydrogenase [acylating], mitochondrial
49	NIP3-1	516.589	906689.A0A2I0WP13	Aquaporin NIP3-1; Belongs to the MIP/aquaporin (TC 1.A.8) family.
50	A0A2I0XH56	515.492	906689.A0A2I0XH56	1-aminocyclopropane-1-carboxylate oxidase; Belongs to the iron/ascorbate-dependent oxidoreductase family.
51	A0A2I0X784	488.119	906689.A0A2I0X784	Tyrosine/DOPA decarboxylase 2
52	A0A2I0W7M0	475.664	906689.A0A2I0W7M0	Calreticulin
53	LBD41	459.454	906689.A0A2I0WH71	LOB domain-containing protein 41
54	RGLG2	459.426	906689.A0A2I0X2I3	E3 ubiquitin-protein ligase RGLG2
55	A0A2I0VH84	444.754	906689.A0A2I0VH84	Tryptophan synthase beta chain 2, chloroplastic
56	PPMP2	430.767	906689.A0A2I0WH45	PPM-type phosphatase domain-containing protein
57	RPS3C	414.187	906689.A0A2I0VCV6	40S ribosomal protein S3-3; Belongs to the universal ribosomal protein uS3 family.
58	CoAL2	397.191	906689.A0A2I0WMT6	Putative 4-coumarate--CoA ligase 2
59	MYB86	394.428	906689.A0A2I0VP47	Transcription factor MYB86
60	CIPK12	382.35	906689.A0A2I0X3F0	Non-specific serine/threonine protein kinase; Belongs to the protein kinase superfamily.
61	GH3.1	365.268	906689.A0A2I0W9X4	Putative indole-3-acetic acid-amido synthetase GH3.1
62	MAX2A	348.789	906689.A0A2I0X4J1	F-box/LRR-repeat MAX2 like A
63	RBOHA	335.132	906689.A0A2I0WUG6	Respiratory burst oxidase like protein A
64	ALD1	329.567	906689.A0A2I0VZH7	Aminotransferase ALD1
65	A0A2I0WNY0	328.205	906689.A0A2I0WNY0	Glycosyltransferase; Belongs to the UDP-glycosyltransferase family.
66	A0A2I0XB31	326.013	906689.A0A2I0XB31	Alpha-amylase
67	CKX11	310.806	906689.A0A2I0VCU6	Cytokinin dehydrogenase 11
68	KOR1	295.853	906689.A0A2I0VIM1	Potassium channel KOR1
69	SYP124	293.693	906689.A0A2I0VCG8	Syntaxin-124; Belongs to the syntaxin family.
70	HSPRO2	290.571	906689.A0A2I0XH77	Nematode resistance protein-like HSPRO2
71	SRP14	290.009	906689.A0A2I0W0V2	Signal recognition particle 14 kDa protein
72	A0A2I0W1Z7	290	906689.A0A2I0W1Z7	Serine/threonine-protein kinase Aurora-3
73	ERF118	290	906689.A0A2I0WWJ9	Ethylene-responsive transcription factor ERF118
74	bHLH25	288.174	906689.A0A2I0XHG0	Transcription factor bHLH25
75	CYP74A1	283.917	906689.A0A2I0V6Y8	Allene oxide synthase, chloroplastic
76	PYR1	282.214	906689.A0A2I0WBR0	Abscisic acid receptor PYR1
77	PUB16	269.852	906689.A0A2I0WFN7	RING-type E3 ubiquitin transferase
78	A0A2I0VV36	265.92	906689.A0A2I0VV36	Formin-like protein; Belongs to the formin-like family.
79	ABCG14	255.287	906689.A0A2I0WDB0	ABC transporter G family member 14
80	DTX46	239.811	906689.A0A2I0X8W8	MATE efflux family protein 4, chloroplastic
81	HOP2	236.372	906689.A0A2I0VTA1	Homologous-pairing protein 2 like
82	A0A2I0VTW7	228.275	906689.A0A2I0VTW7	Flavonol synthase/flavanone 3-hydroxylase; Belongs to the iron/ascorbate-dependent oxidoreductase family.
83	SPO11-2	225.576	906689.A0A2I0WIL8	Meiotic recombination protein SPO11-2
84	TMP14	215.406	906689.A0A2I0WPE6	Thylakoid membrane phosphoprotein 14 kDa, chloroplastic
85	A0A2I0WHB4	215.157	906689.A0A2I0WHB4	Non-specific serine/threonine protein kinase; Belongs to the protein kinase superfamily.
86	A0A2I0VHM4	188.038	906689.A0A2I0VHM4	Shikimate O-hydroxycinnamoyltransferase
87	ACT-2	188.038	906689.A0A2I0XHW3	Agmatine coumaroyltransferase-2
88	5-LOX	185.201	906689.A0A2I0VCV2	Lipoxygenase; Plant lipoxygenase may be involved in a number of diverse aspects of plant physiology including growth and development, pest resistance, and senescence or responses to wounding.
89	CPRF2	170.108	906689.A0A2I0VPZ3	Light-inducible protein CPRF2
90	LEA14	167.549	906689.A0A2I0VBT4	Desiccation protectant protein Lea14
91	NADPP2	161.954	906689.A0A2I0X9D7
92	NADPP1	161.954	906689.A0A2I0W3B4	NADP-dependent alkenal double bond reductase P1
93	ABCG11	161.26	906689.A0A2I0WLX5	ABC transporter G family member 11
94	Zm38	152.668	906689.A0A2I0VKQ6	Myb-related protein Zm38
95	ATR	147.896	906689.A0A2I0X5D2	Serine/threonine-protein kinase ATR
96	BBX20	144	906689.A0A2I0VK54	B-box zinc finger protein 20
97	A0A2I0VF23	144	906689.A0A2I0VF23	Putative salt tolerance-like protein
98	NAC74	141.3	906689.A0A2I0VXF7	NAC domain-containing protein 74
99	A0A2I0WI43	140.625	906689.A0A2I0WI43	Chlorophyll a-b binding protein, chloroplastic; The light-harvesting complex (LHC) functions as a light receptor, it captures and delivers excitation energy to photosystems with which it is closely associated; Belongs to the light-harvesting chlorophyll a/b-binding (LHC) protein family.
100	A0A2I0WI11	140.625	906689.A0A2I0WI11	Chlorophyll a-b binding protein, chloroplastic; The light-harvesting complex (LHC) functions as a light receptor, it captures and delivers excitation energy to photosystems with which it is closely associated; Belongs to the light-harvesting chlorophyll a/b-binding (LHC) protein family.
101	NRAMP5	131.139	906689.A0A2I0WV59	Metal transporter Nramp5
102	DoVIN1	117.113	906689.A0A2I0XDK1	Beta-fructofuranosidase 1; Belongs to the glycosyl hydrolase 32 family.
103	A0A2I0XIA6	115.279	906689.A0A2I0XIA6	Arginine biosynthesis bifunctional protein ArgJ, chloroplastic; Catalyzes two activities which are involved in the cyclic version of arginine biosynthesis: the synthesis of acetylglutamate from glutamate and acetyl-CoA, and of ornithine by transacetylation between acetylornithine and glutamate.
104	MYC2	111.33	906689.A0A2I0VUW9	Transcription factor MYC2
105	A0A2I0WRR2	110.152	906689.A0A2I0WRR2	2-oxoisovalerate dehydrogenase subunit beta 1, mitochondrial
106	A0A2I0VKB6	107.919	906689.A0A2I0VKB6	Serine/threonine-protein kinase; Belongs to the protein kinase superfamily.
107	SLAH2	95.558	906689.A0A2I0WHH8	S-type anion channel SLAH2
108	PPO4	90.6561	906689.A0A2I0VZE4	Putative polyamine oxidase 4
109	A0A2I0W7J5	84.5857	906689.A0A2I0W7J5	Gibberellin 20 oxidase 1-B; Belongs to the iron/ascorbate-dependent oxidoreductase family.
110	ATLP2	74.6098	906689.A0A2I0XHA1	Auxin transporter-like protein 2
111	A0A2I0WEJ7	74.3002	906689.A0A2I0WEJ7	Abscisic acid 8'-hydroxylase 1; Belongs to the cytochrome P450 family.
112	A0A2I0XFW3	72.4265	906689.A0A2I0XFW3	T-complex protein 1 subunit epsilon
113	A0A2I0VE54	70.8659	906689.A0A2I0VE54	Cysteine synthase; Belongs to the cysteine synthase/cystathionine beta- synthase family.
114	STN1	64.2677	906689.A0A2I0WG55	CST complex subunit STN1
115	PYL5	59.2787	906689.A0A2I0VMC6	Abscisic acid receptor PYL5
116	PMR5N	55.4236	906689.A0A2I0XAL3	PMR5N domain-containing protein
117	A0A2I0XHV6	47.7066	906689.A0A2I0XHV6	Pectinesterase; Acts in the modification of cell walls via demethylesterification of cell wall pectin.
118	NAS4	47.6744	906689.A0A2I0VC41	Putative nicotianamine synthase 4
119	FLA9	45.7829	906689.A0A2I0W1K4	Fasciclin-like arabinogalactan protein 9
120	PSA2	41.1149	906689.A0A2I0W0P6	Putative serine acetyltransferase 2
121	DoVIN2	35.4859	906689.A0A2I0WVA3	Beta-fructofuranosidase, soluble isoenzyme I; Belongs to the glycosyl hydrolase 32 family.
122	A0A2I0W926	31.5522	906689.A0A2I0W926	Polygalacturonase
123	PDIL1-6	29.6099	906689.A0A2I0XEN1	Protein disulfide isomerase-like 1-6
124	UDP83A1	26.9368	906689.A0A2I0W391	UDP-glycosyltransferase 83A1
125	GAE1	25.5979	906689.A0A2I0VH11	UDP-glucuronate 4-epimerase 1
126	A0A2I0W671	24.2503	906689.A0A2I0W671	Hydrolase_4 domain-containing protein
127	BGLU12	20.7994	906689.A0A2I0VPL4	Beta-glucosidase 12; Belongs to the glycosyl hydrolase 1 family.
128	ATL27	15.2776	906689.A0A2I0VGA7	NEP1-interacting protein-like 1
129	A0A2I0WI04	12.7719	906689.A0A2I0WI04	Pectinesterase
130	DoCWIN1	12.7601	906689.A0A2I0XBI8	Beta-fructofuranosidase, insoluble isoenzyme 7; Belongs to the glycosyl hydrolase 32 family.
131	COBL7	11.9862	906689.A0A2I0WVA1	COBRA-like protein 7
132	BG	10.5194	906689.A0A2I0W130	Basic 7S globulin; Belongs to the peptidase A1 family.
133	NAC10	2.9	906689.A0A2I0WFR8	NAC transcription factor ONAC010
134	NAC43	2.9	906689.A0A2I0WI52	NAC domain-containing protein 43
135	A0A2I0W8M0	2.06753	906689.A0A2I0W8M0	Bibenzyl synthase; Belongs to the thiolase-like superfamily. Chalcone/stilbene synthases family.
136	CINV2	2.06667	906689.A0A2I0XED3	Alkaline/neutral invertase CINV2
137	A0A2I0VMK9	1.66753	906689.A0A2I0VMK9	Chalcone synthase 8; Belongs to the thiolase-like superfamily. Chalcone/stilbene synthases family.
138	A0A2I0W8L3	1.66753	906689.A0A2I0W8L3	Bibenzyl synthase; Belongs to the thiolase-like superfamily. Chalcone/stilbene synthases family.
139	A0A2I0WRA7	1.05789	906689.A0A2I0WRA7	Pectinesterase; Acts in the modification of cell walls via demethylesterification of cell wall pectin.
140	FLZ	1	906689.A0A2I0VB87	FLZ-type domain-containing protein
141	A0A2I0XCH0	0	906689.A0A2I0XCH0	Peroxidase; Removal of H(2)O(2), oxidation of toxic reductants, biosynthesis and degradation of lignin, suberization, auxin catabolism, response to environmental stresses such as wounding, pathogen attack and oxidative stress.
142	A0A2I0XDA0	0	906689.A0A2I0XDA0	E3 ubiquitin protein ligase
143	A0A2I0W9D2	0	906689.A0A2I0W9D2	Xyloglucan endotransglucosylase/hydrolase; Catalyzes xyloglucan endohydrolysis (XEH) and/or endotransglycosylation (XET). Cleaves and religates xyloglucan polymers, an essential constituent of the primary cell wall, and thereby participates in cell wall construction of growing tissues. ; Belongs to the glycosyl hydrolase 16 family.
144	TPX2	0	906689.A0A2I0W9W0	Protein TPX2
145	AP2/ERF	0	906689.A0A2I0VRE9	AP2-like ethylene-responsive transcription factor
146	HH2A	0	906689.A0A2I0WB64	Histone H2A; Belongs to the histone H2A family.
147	A0A2I0WGB3	0	906689.A0A2I0WGB3	Aspartic proteinase nepenthesin-1; Belongs to the peptidase A1 family.

## Sheet: string_interactions
Table S2. PPI networks of AINV proteins in D. officinale
#node1	node2	node1_string_id	node2_string_id	neighborhood_on_chromosome	gene_fusion	phylogenetic_cooccurrence	homology	coexpression	experimentally_determined_interaction	database_annotated	automated_textmining	combined_score
CYP74A1	TMP14	906689.A0A2I0V6Y8	906689.A0A2I0WPE6	0	0	0	0	0.433	0	0	0	0.433
CYP74A1	PPO4	906689.A0A2I0V6Y8	906689.A0A2I0VZE4	0	0	0	0	0.444	0	0	0	0.444
CYP74A1	A0A2I0VKB6	906689.A0A2I0V6Y8	906689.A0A2I0VKB6	0	0	0	0	0	0	0	0.457	0.457
CYP74A1	5-LOX	906689.A0A2I0V6Y8	906689.A0A2I0VCV2	0	0	0	0	0	0	0.993	0.421	0.996
A0A2I0V753	A0A2I0VH84	906689.A0A2I0V753	906689.A0A2I0VH84	0	0	0	0	0	0	0	0.431	0.431
A0A2I0V753	CCD4	906689.A0A2I0V753	906689.A0A2I0XDR1	0	0	0	0	0.275	0	0	0.264	0.444
A0A2I0V753	TMP14	906689.A0A2I0V753	906689.A0A2I0WPE6	0	0	0	0	0.497	0	0	0	0.497
A0A2I0V753	PPO4	906689.A0A2I0V753	906689.A0A2I0VZE4	0	0	0	0	0.697	0	0	0	0.697
A0A2I0V753	HSP23	906689.A0A2I0V753	906689.A0A2I0WXP6	0	0	0	0	0	0.906	0	0	0.906
A0A2I0V753	A0A2I0WI11	906689.A0A2I0V753	906689.A0A2I0WI11	0	0	0	0	0.444	0.833	0	0.356	0.935
A0A2I0V753	A0A2I0WI43	906689.A0A2I0V753	906689.A0A2I0WI43	0	0	0	0	0.444	0.833	0	0.356	0.935
A0A2I0V753	SRP14	906689.A0A2I0V753	906689.A0A2I0W0V2	0	0	0	0	0	0	0.998	0.445	0.999
A0A2I0VAS4	XTH32	906689.A0A2I0VAS4	906689.A0A2I0WD28	0	0	0	0	0	0	0	0.41	0.41
A0A2I0VAS4	A0A2I0XB31	906689.A0A2I0VAS4	906689.A0A2I0XB31	0	0	0	0	0	0	0	0.486	0.486
A0A2I0VAS4	CML14	906689.A0A2I0VAS4	906689.A0A2I0WNY5	0	0	0.274	0	0	0	0	0.404	0.549
A0A2I0VAS4	A0A2I0XHV6	906689.A0A2I0VAS4	906689.A0A2I0XHV6	0	0	0.228	0	0	0	0.904	0	0.923
A0A2I0VAS4	A0A2I0WRA7	906689.A0A2I0VAS4	906689.A0A2I0WRA7	0	0	0.222	0	0	0	0.988	0	0.99
A0A2I0VAS4	A0A2I0W926	906689.A0A2I0VAS4	906689.A0A2I0W926	0	0	0.076	0	0	0	0.992	0.266	0.994
A0A2I0VAS4	A0A2I0WI04	906689.A0A2I0VAS4	906689.A0A2I0WI04	0	0	0.159	0	0	0	0.993	0.377	0.996
A0A2I0VAS4	PME2.1	906689.A0A2I0VAS4	906689.A0A2I0W1U0	0	0	0.253	0	0	0	0.996	0.439	0.998
A0A2I0VAS4	A0A2I0WDU0	906689.A0A2I0VAS4	906689.A0A2I0WDU0	0	0	0.142	0	0	0	0.997	0.479	0.999
FLZ	A0A2I0VF23	906689.A0A2I0VB87	906689.A0A2I0VF23	0	0	0	0	0	0.775	0	0	0.775
FLZ	BBX20	906689.A0A2I0VB87	906689.A0A2I0VK54	0	0	0	0	0	0.775	0	0	0.775
LEA14	A0A2I0WIH3	906689.A0A2I0VBT4	906689.A0A2I0WIH3	0	0	0	0	0	0	0	0.406	0.406
LEA14	A0A2I0XCG7	906689.A0A2I0VBT4	906689.A0A2I0XCG7	0	0	0	0	0	0	0	0.524	0.524
SYP124	ERF1A	906689.A0A2I0VCG8	906689.A0A2I0X200	0	0	0	0	0.269	0	0	0.233	0.415
SYP124	A0A2I0VV36	906689.A0A2I0VCG8	906689.A0A2I0VV36	0	0	0	0	0.443	0	0	0	0.443
SYP124	HSPRO2	906689.A0A2I0VCG8	906689.A0A2I0XH77	0	0	0	0	0.444	0	0	0	0.444
SYP124	RPL17	906689.A0A2I0VCG8	906689.A0A2I0WXS4	0	0	0	0	0	0.765	0	0	0.765
5-LOX	CYP74A1	906689.A0A2I0VCV2	906689.A0A2I0V6Y8	0	0	0	0	0	0	0.993	0.421	0.996
5-LOX	RGLG2	906689.A0A2I0VCV2	906689.A0A2I0X2I3	0	0	0	0	0	0.789	0	0	0.789
5-LOX	CYP74A1	906689.A0A2I0VCV2	906689.A0A2I0XBX9	0	0	0	0	0	0	0.993	0.421	0.996
RPS3C	A0A2I0WIH3	906689.A0A2I0VCV6	906689.A0A2I0WIH3	0	0	0	0	0	0	0.401	0	0.401
RPS3C	A0A2I0WGB3	906689.A0A2I0VCV6	906689.A0A2I0WGB3	0	0	0	0	0.096	0.171	0.308	0.09	0.465
RPS3C	CKA1	906689.A0A2I0VCV6	906689.A0A2I0VRA1	0	0	0	0	0.075	0.149	0.382	0	0.471
RPS3C	RPL17	906689.A0A2I0VCV6	906689.A0A2I0WXS4	0	0	0.159	0	0.337	0.231	0.884	0.135	0.949
A0A2I0VCW3	CKX	906689.A0A2I0VCW3	906689.A0A2I0WJA1	0	0	0	0	0.269	0	0	0.219	0.405
A0A2I0VCW3	A0A2I0VGM9	906689.A0A2I0VCW3	906689.A0A2I0VGM9	0	0	0	0	0	0.171	0	0.336	0.426
A0A2I0VCW3	A0A2I0VTW7	906689.A0A2I0VCW3	906689.A0A2I0VTW7	0	0	0	0	0	0	0	0.426	0.426
A0A2I0VCW3	ERF118	906689.A0A2I0VCW3	906689.A0A2I0WWJ9	0	0	0	0	0	0	0	0.445	0.445
A0A2I0VCW3	A0A2I0WIH3	906689.A0A2I0VCW3	906689.A0A2I0WIH3	0	0	0	0	0.096	0.175	0	0.509	0.602
A0A2I0VCW3	A0A2I0X784	906689.A0A2I0VCW3	906689.A0A2I0X784	0	0	0	0	0	0	0.98	0	0.98
A0A2I0VCW3	A0A2I0XIA6	906689.A0A2I0VCW3	906689.A0A2I0XIA6	0	0	0	0	0	0	0.999	0	0.999
A0A2I0VE54	SULTR2.1	906689.A0A2I0VE54	906689.A0A2I0WZ58	0	0	0	0	0	0	0	0.42	0.42
A0A2I0VE54	A0A2I0VH84	906689.A0A2I0VE54	906689.A0A2I0VH84	0	0	0	0	0	0	0	0.489	0.489
A0A2I0VE54	PSA2	906689.A0A2I0VE54	906689.A0A2I0W0P6	0	0	0.175	0	0	0	0.945	0.405	0.971
A0A2I0VE54	SAT3	906689.A0A2I0VE54	906689.A0A2I0XGR9	0	0	0.214	0	0	0	0.999	0.878	0.999
HSP20	CML14	906689.A0A2I0VED1	906689.A0A2I0WNY5	0	0	0.274	0	0	0	0	0.299	0.469
HSP20	A0A2I0VGR9	906689.A0A2I0VED1	906689.A0A2I0VGR9	0	0	0.158	0	0	0	0	0.413	0.485
HSP20	HSP23	906689.A0A2I0VED1	906689.A0A2I0WXP6	0	0	0.186	0.43	0.28	0	0	0.433	0.495
HSP20	A0A2I0XFW3	906689.A0A2I0VED1	906689.A0A2I0XFW3	0	0	0	0	0	0	0.899	0	0.899
SPS1	PME2.1	906689.A0A2I0VEG5	906689.A0A2I0W1U0	0	0	0	0	0	0	0	0.405	0.405
SPS1	STP7	906689.A0A2I0VEG5	906689.A0A2I0VLM5	0	0	0	0	0	0	0	0.407	0.407
SPS1	A0A2I0XB31	906689.A0A2I0VEG5	906689.A0A2I0XB31	0	0	0	0	0	0	0	0.428	0.428
SPS1	A0A2I0WDU0	906689.A0A2I0VEG5	906689.A0A2I0WDU0	0	0	0	0	0	0	0	0.434	0.434
SPS1	DoVIN2	906689.A0A2I0VEG5	906689.A0A2I0WVA3	0	0	0	0	0	0	0	0.445	0.445
SPS1	HSP23	906689.A0A2I0VEG5	906689.A0A2I0WXP6	0	0	0	0	0	0	0	0.445	0.445
SPS1	DoVIN1	906689.A0A2I0VEG5	906689.A0A2I0XDK1	0	0	0	0	0	0	0	0.68	0.68
SPS1	DoCWIN2	906689.A0A2I0VEG5	906689.A0A2I0VPS9	0	0	0	0	0	0	0	0.687	0.687
SPS1	A0A2I0WTI1	906689.A0A2I0VEG5	906689.A0A2I0WTI1	0	0	0	0	0.27	0	0	0.659	0.74
SPS1	GAE1	906689.A0A2I0VEG5	906689.A0A2I0VH11	0	0	0	0	0	0	0.943	0	0.943
SPS1	SPS2	906689.A0A2I0VEG5	906689.A0A2I0WJQ9	0	0	0.051	0.908	0	0	0.98	0	0.98
SPS1	A0A2I0X745	906689.A0A2I0VEG5	906689.A0A2I0X745	0	0	0	0	0	0	0.999	0.445	0.999
A0A2I0VF23	FLZ	906689.A0A2I0VF23	906689.A0A2I0VB87	0	0	0	0	0	0.775	0	0	0.775
A0A2I0VF23	ZFP3	906689.A0A2I0VF23	906689.A0A2I0VMC4	0	0	0	0	0.253	0	0	0.283	0.442
A0A2I0VGM9	A0A2I0VCW3	906689.A0A2I0VGM9	906689.A0A2I0VCW3	0	0	0	0	0	0.171	0	0.336	0.426
A0A2I0VGM9	A0A2I0WNY0	906689.A0A2I0VGM9	906689.A0A2I0WNY0	0	0	0	0	0	0	0	0.412	0.412
A0A2I0VGM9	ALD1	906689.A0A2I0VGM9	906689.A0A2I0VZH7	0	0	0	0	0	0	0	0.443	0.443
A0A2I0VGM9	A0A2I0XIA6	906689.A0A2I0VGM9	906689.A0A2I0XIA6	0	0	0.147	0	0	0	0.449	0	0.51
A0A2I0VGM9	A0A2I0WIH3	906689.A0A2I0VGM9	906689.A0A2I0WIH3	0	0	0	0	0.269	0	0.997	0.297	0.998
A0A2I0VGM9	A0A2I0VGR9	906689.A0A2I0VGM9	906689.A0A2I0VGR9	0	0	0.066	0	0.227	0	0.999	0.194	0.999
A0A2I0VGM9	A0A2I0WRR2	906689.A0A2I0VGM9	906689.A0A2I0WRR2	0	0	0	0	0.27	0	0.999	0	0.999
A0A2I0VGR9	HSP20	906689.A0A2I0VGR9	906689.A0A2I0VED1	0	0	0.158	0	0	0	0	0.413	0.485
A0A2I0VGR9	A0A2I0VGM9	906689.A0A2I0VGR9	906689.A0A2I0VGM9	0	0	0.066	0	0.227	0	0.999	0.194	0.999
A0A2I0VGR9	FLAP2	906689.A0A2I0VGR9	906689.A0A2I0WJP1	0	0	0	0	0	0	0	0.406	0.406
A0A2I0VGR9	A0A2I0WIH3	906689.A0A2I0VGR9	906689.A0A2I0WIH3	0	0	0.089	0	0	0	0	0.384	0.415
A0A2I0VGR9	SPO11-2	906689.A0A2I0VGR9	906689.A0A2I0WIL8	0	0	0.158	0	0	0	0.442	0	0.51
GAE1	SPS1	906689.A0A2I0VH11	906689.A0A2I0VEG5	0	0	0	0	0	0	0.943	0	0.943
GAE1	PSC13	906689.A0A2I0VH11	906689.A0A2I0VZI0	0	0	0	0	0.414	0	0	0	0.414
GAE1	SPS2	906689.A0A2I0VH11	906689.A0A2I0WJQ9	0	0	0	0	0	0	0.919	0	0.919
GAE1	A0A2I0X745	906689.A0A2I0VH11	906689.A0A2I0X745	0	0	0	0	0	0	0.919	0	0.919
A0A2I0VH56	A0A2I0XCH0	906689.A0A2I0VH56	906689.A0A2I0XCH0	0	0	0	0	0	0	0	0.509	0.509
A0A2I0VH56	ACT-2	906689.A0A2I0VH56	906689.A0A2I0XHW3	0	0	0	0	0	0	0.97	0	0.97
A0A2I0VH56	CoAL9	906689.A0A2I0VH56	906689.A0A2I0XIT2	0	0	0	0	0	0	0.98	0	0.98
A0A2I0VH56	A0A2I0VHM4	906689.A0A2I0VH56	906689.A0A2I0VHM4	0	0	0	0	0.259	0	0.994	0	0.995
A0A2I0VH56	CoAL2	906689.A0A2I0VH56	906689.A0A2I0WMT6	0	0	0	0	0	0	0.995	0	0.995
A0A2I0VH56	LACS1	906689.A0A2I0VH56	906689.A0A2I0WSZ4	0	0	0	0	0	0	0.999	0	0.999
A0A2I0VH84	A0A2I0V753	906689.A0A2I0VH84	906689.A0A2I0V753	0	0	0	0	0	0	0	0.431	0.431
A0A2I0VH84	A0A2I0VE54	906689.A0A2I0VH84	906689.A0A2I0VE54	0	0	0	0	0	0	0	0.489	0.489
A0A2I0VH84	A0A2I0X784	906689.A0A2I0VH84	906689.A0A2I0X784	0	0	0	0	0	0	0.945	0	0.945
A0A2I0VH84	SAT3	906689.A0A2I0VH84	906689.A0A2I0XGR9	0	0	0	0	0	0	0.978	0.222	0.982
A0A2I0VH84	PSA2	906689.A0A2I0VH84	906689.A0A2I0W0P6	0	0	0	0	0	0	0.995	0.211	0.996
A0A2I0VH84	A0A2I0VPY3	906689.A0A2I0VH84	906689.A0A2I0VPY3	0.075	0	0.217	0	0.54	0.398	0.995	0.645	0.999
A0A2I0VHM4	A0A2I0VH56	906689.A0A2I0VHM4	906689.A0A2I0VH56	0	0	0	0	0.259	0	0.994	0	0.995
A0A2I0VHM4	IRX9	906689.A0A2I0VHM4	906689.A0A2I0VRL4	0	0	0	0	0.269	0	0	0.291	0.46
A0A2I0VHM4	A0A2I0W8L3	906689.A0A2I0VHM4	906689.A0A2I0W8L3	0	0	0	0	0	0	0.863	0	0.863
A0A2I0VHM4	A0A2I0W8M0	906689.A0A2I0VHM4	906689.A0A2I0W8M0	0	0	0	0	0	0	0.863	0.206	0.887
A0A2I0VHM4	A0A2I0VMK9	906689.A0A2I0VHM4	906689.A0A2I0VMK9	0	0	0	0	0	0	0.904	0	0.904
A0A2I0VHM4	ACT-2	906689.A0A2I0VHM4	906689.A0A2I0XHW3	0	0	0	0.449	0	0	0.924	0	0.924
A0A2I0VHM4	CoAL9	906689.A0A2I0VHM4	906689.A0A2I0XIT2	0	0	0	0	0	0	0.928	0.269	0.945
A0A2I0VHM4	A0A2I0W671	906689.A0A2I0VHM4	906689.A0A2I0W671	0	0	0	0	0	0	0.923	0.377	0.95
A0A2I0VHM4	CoAL2	906689.A0A2I0VHM4	906689.A0A2I0WMT6	0	0	0	0	0	0	0.984	0.192	0.987
KOR1	TIP2-2	906689.A0A2I0VIM1	906689.A0A2I0WST8	0	0	0	0	0	0	0	0.407	0.407
KOR1	RBOHA	906689.A0A2I0VIM1	906689.A0A2I0WUG6	0	0	0	0	0	0	0	0.426	0.426
A0A2I0VKB6	CYP74A1	906689.A0A2I0VKB6	906689.A0A2I0V6Y8	0	0	0	0	0	0	0	0.457	0.457
A0A2I0VKB6	ALD1	906689.A0A2I0VKB6	906689.A0A2I0VZH7	0	0	0	0	0	0	0	0.445	0.445
A0A2I0VKB6	CYP74A1	906689.A0A2I0VKB6	906689.A0A2I0XBX9	0	0	0	0	0	0	0	0.457	0.457
Zm38	NAC43	906689.A0A2I0VKQ6	906689.A0A2I0WI52	0	0	0	0	0	0	0	0.426	0.426
Zm38	NAC10	906689.A0A2I0VKQ6	906689.A0A2I0WFR8	0	0	0	0	0	0	0	0.437	0.437
Zm38	IRX9	906689.A0A2I0VKQ6	906689.A0A2I0VRL4	0	0	0	0	0	0	0	0.445	0.445
Zm38	CoAL9	906689.A0A2I0VKQ6	906689.A0A2I0XIT2	0	0	0	0	0.27	0	0	0.54	0.65
ZFP3	A0A2I0VF23	906689.A0A2I0VMC4	906689.A0A2I0VF23	0	0	0	0	0.253	0	0	0.283	0.442
ZFP3	BBX20	906689.A0A2I0VMC4	906689.A0A2I0VK54	0	0	0	0	0.253	0	0	0.283	0.442
ZFP3	TIP2-2	906689.A0A2I0VMC4	906689.A0A2I0WST8	0	0	0	0	0.27	0	0	0.42	0.558
PYL5	PPMP1	906689.A0A2I0VMC6	906689.A0A2I0VVI0	0	0	0	0	0	0	0.905	0.226	0.923
PYL5	PPMP2	906689.A0A2I0VMC6	906689.A0A2I0WH45	0	0	0	0	0	0	0.928	0.317	0.949
A0A2I0VMK9	A0A2I0VHM4	906689.A0A2I0VMK9	906689.A0A2I0VHM4	0	0	0	0	0	0	0.904	0	0.904
A0A2I0VMK9	A0A2I0W8M0	906689.A0A2I0VMK9	906689.A0A2I0W8M0	0	0	0.122	0.925	0	0	0.814	0	0.815
A0A2I0VMK9	CoAL2	906689.A0A2I0VMK9	906689.A0A2I0WMT6	0	0	0	0	0.27	0	0.746	0.233	0.845
A0A2I0VMK9	ACT-2	906689.A0A2I0VMK9	906689.A0A2I0XHW3	0	0	0	0	0	0	0.914	0	0.914
A0A2I0VMK9	CoAL9	906689.A0A2I0VMK9	906689.A0A2I0XIT2	0	0	0	0	0	0	0.919	0.27	0.938
MYB86	LBD41	906689.A0A2I0VP47	906689.A0A2I0WH71	0	0	0	0	0	0	0	0.41	0.41
MYB86	HH2A	906689.A0A2I0VP47	906689.A0A2I0WB64	0	0	0	0	0	0	0	0.431	0.431
MYB86	MYB46	906689.A0A2I0VP47	906689.A0A2I0W7A3	0	0	0	0.396	0.444	0	0	0.688	0.671
BGLU12	CEL3	906689.A0A2I0VPL4	906689.A0A2I0VFF9	0	0	0	0	0	0	0.999	0	0.999
BGLU12	Gluc18	906689.A0A2I0VPL4	906689.A0A2I0XD97	0	0	0.251	0.833	0	0	0.922	0.268	0.928
BGLU12	Gluc18	906689.A0A2I0VPL4	906689.A0A2I0XDA2	0	0	0.251	0.834	0	0	0.922	0.268	0.928
BGLU12	DoVIN2	906689.A0A2I0VPL4	906689.A0A2I0WVA3	0	0	0	0	0	0	0.937	0	0.937
BGLU12	DoVIN1	906689.A0A2I0VPL4	906689.A0A2I0XDK1	0	0	0	0	0	0	0.997	0	0.997
BGLU12	DoCWIN2	906689.A0A2I0VPL4	906689.A0A2I0VPS9	0	0	0	0	0	0	0.999	0	0.999
A0A2I0VPY3	A0A2I0VH84	906689.A0A2I0VPY3	906689.A0A2I0VH84	0.075	0	0.217	0	0.54	0.398	0.995	0.645	0.999
A0A2I0VPY3	GH3.1	906689.A0A2I0VPY3	906689.A0A2I0W9X4	0	0	0.274	0	0	0	0	0.231	0.418
A0A2I0VPY3	DTX46	906689.A0A2I0VPY3	906689.A0A2I0X8W8	0	0	0.274	0	0.257	0	0	0	0.438
A0A2I0VPY3	CML14	906689.A0A2I0VPY3	906689.A0A2I0WNY5	0	0	0.449	0	0	0	0	0	0.449
A0A2I0VPY3	LACS1	906689.A0A2I0VPY3	906689.A0A2I0WSZ4	0	0	0.274	0	0	0	0.275	0	0.451
A0A2I0VPY3	bHLH35	906689.A0A2I0VPY3	906689.A0A2I0WP63	0	0	0	0	0.269	0	0	0.397	0.54
A0A2I0VPY3	A0A2I0X784	906689.A0A2I0VPY3	906689.A0A2I0X784	0	0	0.069	0	0	0	0.945	0	0.947
A0A2I0VPY3	PSA2	906689.A0A2I0VPY3	906689.A0A2I0W0P6	0	0	0.274	0	0	0	0.993	0.086	0.995
A0A2I0VPY3	SAT3	906689.A0A2I0VPY3	906689.A0A2I0XGR9	0	0	0.274	0	0	0	0.997	0.086	0.998
CPRF2	A0A2I0WRR2	906689.A0A2I0VPZ3	906689.A0A2I0WRR2	0	0	0	0	0.269	0	0	0.279	0.45
CPRF2	A0A2I0X745	906689.A0A2I0VPZ3	906689.A0A2I0X745	0	0	0	0	0.27	0	0	0.368	0.519
AP2/ERF	ERF118	906689.A0A2I0VRE9	906689.A0A2I0WWJ9	0	0	0	0	0	0	0	0.423	0.423
A0A2I0VTW7	A0A2I0VCW3	906689.A0A2I0VTW7	906689.A0A2I0VCW3	0	0	0	0	0	0	0	0.426	0.426
A0A2I0VTW7	A0A2I0X5Q5	906689.A0A2I0VTW7	906689.A0A2I0X5Q5	0	0	0	0	0	0	0	0.404	0.404
A0A2I0VTW7	ALD1	906689.A0A2I0VTW7	906689.A0A2I0VZH7	0	0	0	0	0.273	0	0	0.383	0.532
A0A2I0VUT1	LBD41	906689.A0A2I0VUT1	906689.A0A2I0WH71	0	0	0	0	0	0	0	0.429	0.429
A0A2I0VUT1	PYR1	906689.A0A2I0VUT1	906689.A0A2I0WBR0	0	0	0	0	0.443	0	0	0	0.443
A0A2I0VUT1	FLAP2	906689.A0A2I0VUT1	906689.A0A2I0WJP1	0	0	0	0	0.444	0	0	0	0.444
A0A2I0VUT1	PSC13	906689.A0A2I0VUT1	906689.A0A2I0VZI0	0	0	0	0	0.445	0	0	0	0.445
A0A2I0VUT1	FLA9	906689.A0A2I0VUT1	906689.A0A2I0W1K4	0	0	0	0	0.455	0	0	0	0.455
MYC2	MYB46	906689.A0A2I0VUW9	906689.A0A2I0W7A3	0	0	0	0	0	0	0	0.418	0.418
MYC2	AIB	906689.A0A2I0VUW9	906689.A0A2I0WU41	0	0	0	0.376	0	0	0.87	0.221	0.885
A0A2I0VV36	SYP124	906689.A0A2I0VV36	906689.A0A2I0VCG8	0	0	0	0	0.443	0	0	0	0.443
A0A2I0VV36	COBL7	906689.A0A2I0VV36	906689.A0A2I0WVA1	0	0	0	0	0.431	0	0	0	0.431
A0A2I0VV36	bHLH35	906689.A0A2I0VV36	906689.A0A2I0WP63	0	0	0	0	0.444	0	0	0	0.444
A0A2I0VV36	HSPRO2	906689.A0A2I0VV36	906689.A0A2I0XH77	0	0	0	0	0.269	0	0	0.279	0.45
PPMP1	SAPK1	906689.A0A2I0VVI0	906689.A0A2I0VHR1	0	0	0	0	0	0	0.897	0.195	0.914
PPMP1	PYL5	906689.A0A2I0VVI0	906689.A0A2I0VMC6	0	0	0	0	0	0	0.905	0.226	0.923
PPMP1	CCD4	906689.A0A2I0VVI0	906689.A0A2I0XDR1	0	0	0	0	0	0	0	0.405	0.405
PPMP1	A0A2I0XCG7	906689.A0A2I0VVI0	906689.A0A2I0XCG7	0	0	0	0	0	0	0	0.435	0.435
PPMP1	CML14	906689.A0A2I0VVI0	906689.A0A2I0WNY5	0	0	0	0	0	0	0	0.436	0.436
PPMP1	A0A2I0WHB4	906689.A0A2I0VVI0	906689.A0A2I0WHB4	0	0	0	0	0	0	0	0.504	0.504
PPMP1	PYR1	906689.A0A2I0VVI0	906689.A0A2I0WBR0	0	0	0	0	0	0	0.902	0.129	0.911
PPMP1	PYL5	906689.A0A2I0VVI0	906689.A0A2I0XGX5	0	0	0	0	0	0	0.916	0.194	0.929
NAC74	HSP23	906689.A0A2I0VXF7	906689.A0A2I0WXP6	0	0	0	0	0	0	0	0.455	0.455
NAC74	NIP3-1	906689.A0A2I0VXF7	906689.A0A2I0WP13	0	0	0	0	0	0	0	0.468	0.468
PPO4	CYP74A1	906689.A0A2I0VZE4	906689.A0A2I0V6Y8	0	0	0	0	0.444	0	0	0	0.444
PPO4	A0A2I0V753	906689.A0A2I0VZE4	906689.A0A2I0V753	0	0	0	0	0.697	0	0	0	0.697
PPO4	CYP74A1	906689.A0A2I0VZE4	906689.A0A2I0XBX9	0	0	0	0	0.444	0	0	0	0.444
PPO4	TMP14	906689.A0A2I0VZE4	906689.A0A2I0WPE6	0	0	0	0	0.498	0	0	0	0.498
PSC13	GAE1	906689.A0A2I0VZI0	906689.A0A2I0VH11	0	0	0	0	0.414	0	0	0	0.414
PSC13	A0A2I0VUT1	906689.A0A2I0VZI0	906689.A0A2I0VUT1	0	0	0	0	0.445	0	0	0	0.445
PSC13	A0A2I0W7M0	906689.A0A2I0VZI0	906689.A0A2I0W7M0	0	0	0	0	0.443	0	0	0	0.443
PSC13	A0A2I0W8S6	906689.A0A2I0VZI0	906689.A0A2I0W8S6	0	0	0	0	0.443	0	0	0	0.443
PSC13	FLA9	906689.A0A2I0VZI0	906689.A0A2I0W1K4	0	0	0	0	0.462	0	0	0	0.462
PSC13	FLAP2	906689.A0A2I0VZI0	906689.A0A2I0WJP1	0	0	0	0	0.462	0	0	0	0.462
PSC13	A0A2I0X745	906689.A0A2I0VZI0	906689.A0A2I0X745	0	0	0	0	0	0	0	0.661	0.661
PSA2	A0A2I0VE54	906689.A0A2I0W0P6	906689.A0A2I0VE54	0	0	0.175	0	0	0	0.945	0.405	0.971
PSA2	A0A2I0VH84	906689.A0A2I0W0P6	906689.A0A2I0VH84	0	0	0	0	0	0	0.995	0.211	0.996
PSA2	A0A2I0VPY3	906689.A0A2I0W0P6	906689.A0A2I0VPY3	0	0	0.274	0	0	0	0.993	0.086	0.995
PSA2	SAT3	906689.A0A2I0W0P6	906689.A0A2I0XGR9	0	0	0.185	0.847	0	0	0.996	0	0.996
A0A2I0W1Z7	CML14	906689.A0A2I0W1Z7	906689.A0A2I0WNY5	0	0	0.165	0	0	0	0	0.377	0.458
A0A2I0W1Z7	TPX2	906689.A0A2I0W1Z7	906689.A0A2I0W9W0	0	0	0	0	0.096	0.171	0.32	0.099	0.479
CBP3	CML14	906689.A0A2I0W202	906689.A0A2I0WNY5	0	0	0	0	0	0	0	0.613	0.613
CBP3	PPMP2	906689.A0A2I0W202	906689.A0A2I0WH45	0	0	0	0	0	0.835	0	0	0.835
CBP3	CIPK12	906689.A0A2I0W202	906689.A0A2I0X3F0	0	0	0	0	0	0.796	0	0.271	0.845
CBP3	A0A2I0WHB4	906689.A0A2I0W202	906689.A0A2I0WHB4	0	0	0	0	0	0.838	0	0.314	0.884
UDP83A1	XTH32	906689.A0A2I0W391	906689.A0A2I0WD28	0	0	0	0	0	0	0	0.416	0.416
UDP83A1	Gluc18	906689.A0A2I0W391	906689.A0A2I0XD97	0	0	0	0	0	0	0	0.416	0.416
UDP83A1	Gluc18	906689.A0A2I0W391	906689.A0A2I0XDA2	0	0	0	0	0	0	0	0.416	0.416
NADPP1	CKX	906689.A0A2I0W3B4	906689.A0A2I0WJA1	0	0	0	0	0	0	0	0.434	0.434
NADPP1	bHLH35	906689.A0A2I0W3B4	906689.A0A2I0WP63	0	0	0	0	0.444	0	0	0	0.444
A0A2I0W671	A0A2I0VHM4	906689.A0A2I0W671	906689.A0A2I0VHM4	0	0	0	0	0	0	0.923	0.377	0.95
A0A2I0W671	IRX9	906689.A0A2I0W671	906689.A0A2I0VRL4	0	0	0	0	0.27	0	0	0.429	0.565
A0A2I0W671	CoAL2	906689.A0A2I0W671	906689.A0A2I0WMT6	0	0	0	0	0	0	0.911	0.275	0.933
A0A2I0W671	ACT-2	906689.A0A2I0W671	906689.A0A2I0XHW3	0	0	0	0	0	0	0.963	0	0.963
A0A2I0W671	CoAL9	906689.A0A2I0W671	906689.A0A2I0XIT2	0	0	0	0	0	0	0.98	0.295	0.985
MYB46	MYB86	906689.A0A2I0W7A3	906689.A0A2I0VP47	0	0	0	0.396	0.444	0	0	0.688	0.671
MYB46	IRX9	906689.A0A2I0W7A3	906689.A0A2I0VRL4	0	0	0	0	0.27	0	0	0.445	0.578
MYB46	MYC2	906689.A0A2I0W7A3	906689.A0A2I0VUW9	0	0	0	0	0	0	0	0.418	0.418
MYB46	NAC43	906689.A0A2I0W7A3	906689.A0A2I0WI52	0	0	0	0	0	0	0	0.428	0.428
MYB46	NAC10	906689.A0A2I0W7A3	906689.A0A2I0WFR8	0	0	0	0	0	0	0	0.444	0.444
MYB46	CoAL9	906689.A0A2I0W7A3	906689.A0A2I0XIT2	0	0	0	0	0	0	0	0.445	0.445
A0A2I0W7J5	CKA1	906689.A0A2I0W7J5	906689.A0A2I0VRA1	0	0	0	0	0	0	0	0.42	0.42
A0A2I0W7J5	MAX2A	906689.A0A2I0W7J5	906689.A0A2I0X4J1	0	0	0	0	0	0	0	0.457	0.457
A0A2I0W7M0	PSC13	906689.A0A2I0W7M0	906689.A0A2I0VZI0	0	0	0	0	0.443	0	0	0	0.443
A0A2I0W7M0	CML14	906689.A0A2I0W7M0	906689.A0A2I0WNY5	0	0	0	0	0	0	0	0.495	0.495
A0A2I0W7M0	HSP23	906689.A0A2I0W7M0	906689.A0A2I0WXP6	0	0	0	0	0.269	0	0	0.381	0.528
A0A2I0W7M0	PDIL1-6	906689.A0A2I0W7M0	906689.A0A2I0XEN1	0	0	0	0	0.434	0.117	0.234	0.453	0.763
A0A2I0W8L3	A0A2I0VHM4	906689.A0A2I0W8L3	906689.A0A2I0VHM4	0	0	0	0	0	0	0.863	0	0.863
A0A2I0W8L3	A0A2I0W8M0	906689.A0A2I0W8L3	906689.A0A2I0W8M0	0	0	0.122	0.996	0	0	0.814	0	0.814
A0A2I0W8L3	CoAL2	906689.A0A2I0W8L3	906689.A0A2I0WMT6	0	0	0.329	0	0	0	0.746	0	0.822
A0A2I0W8L3	ACT-2	906689.A0A2I0W8L3	906689.A0A2I0XHW3	0	0	0	0	0	0	0.914	0	0.914
A0A2I0W8L3	CoAL9	906689.A0A2I0W8L3	906689.A0A2I0XIT2	0	0	0	0	0	0	0.919	0.27	0.938
A0A2I0W8M0	A0A2I0VHM4	906689.A0A2I0W8M0	906689.A0A2I0VHM4	0	0	0	0	0	0	0.863	0.206	0.887
A0A2I0W8M0	A0A2I0VMK9	906689.A0A2I0W8M0	906689.A0A2I0VMK9	0	0	0.122	0.925	0	0	0.814	0	0.815
A0A2I0W8M0	A0A2I0W8L3	906689.A0A2I0W8M0	906689.A0A2I0W8L3	0	0	0.122	0.996	0	0	0.814	0	0.814
A0A2I0W8M0	CoAL2	906689.A0A2I0W8M0	906689.A0A2I0WMT6	0	0	0	0	0	0	0.741	0	0.741
A0A2I0W8M0	ACT-2	906689.A0A2I0W8M0	906689.A0A2I0XHW3	0	0	0	0	0	0	0.901	0	0.901
A0A2I0W8M0	CoAL9	906689.A0A2I0W8M0	906689.A0A2I0XIT2	0	0	0	0	0	0	0.919	0.255	0.937
A0A2I0W8S6	PSC13	906689.A0A2I0W8S6	906689.A0A2I0VZI0	0	0	0	0	0.443	0	0	0	0.443
A0A2I0W8S6	PME2.1	906689.A0A2I0W8S6	906689.A0A2I0W1U0	0	0	0.104	0	0	0	0.92	0.221	0.939
A0A2I0W8S6	A0A2I0XB31	906689.A0A2I0W8S6	906689.A0A2I0XB31	0	0	0	0	0	0	0	0.416	0.416
A0A2I0W8S6	CML14	906689.A0A2I0W8S6	906689.A0A2I0WNY5	0	0	0.206	0	0	0	0	0.341	0.454
A0A2I0W8S6	XTH32	906689.A0A2I0W8S6	906689.A0A2I0WD28	0	0	0	0	0.269	0	0	0.303	0.469
A0A2I0W8S6	A0A2I0XHV6	906689.A0A2I0W8S6	906689.A0A2I0XHV6	0	0	0.073	0	0	0	0.865	0.268	0.9
A0A2I0W8S6	A0A2I0WDU0	906689.A0A2I0W8S6	906689.A0A2I0WDU0	0	0	0.07	0	0	0	0.928	0.26	0.946
A0A2I0W8S6	A0A2I0WRA7	906689.A0A2I0W8S6	906689.A0A2I0WRA7	0	0	0.069	0	0	0	0.978	0	0.979
A0A2I0W8S6	A0A2I0W926	906689.A0A2I0W8S6	906689.A0A2I0W926	0	0	0	0	0	0	0.989	0.341	0.992
A0A2I0W8S6	A0A2I0WI04	906689.A0A2I0W8S6	906689.A0A2I0WI04	0	0	0.162	0	0	0	0.99	0.329	0.994
A0A2I0W926	A0A2I0VAS4	906689.A0A2I0W926	906689.A0A2I0VAS4	0	0	0.076	0	0	0	0.992	0.266	0.994
A0A2I0W926	PME2.1	906689.A0A2I0W926	906689.A0A2I0W1U0	0	0	0.269	0	0	0	0.925	0.317	0.959
A0A2I0W926	A0A2I0W8S6	906689.A0A2I0W926	906689.A0A2I0W8S6	0	0	0	0	0	0	0.989	0.341	0.992
A0A2I0W926	A0A2I0WRA7	906689.A0A2I0W926	906689.A0A2I0WRA7	0	0	0.205	0	0	0	0.839	0	0.867
A0A2I0W926	A0A2I0WI04	906689.A0A2I0W926	906689.A0A2I0WI04	0	0	0.184	0	0	0	0.905	0.275	0.939
A0A2I0W926	A0A2I0WDU0	906689.A0A2I0W926	906689.A0A2I0WDU0	0	0	0.123	0	0	0	0.928	0.263	0.949
A0A2I0W9D2	XTH32	906689.A0A2I0W9D2	906689.A0A2I0WD28	0	0	0	0.741	0	0.758	0	0.207	0.769
TPX2	A0A2I0W1Z7	906689.A0A2I0W9W0	906689.A0A2I0W1Z7	0	0	0	0	0.096	0.171	0.32	0.099	0.479
HH2A	MYB86	906689.A0A2I0WB64	906689.A0A2I0VP47	0	0	0	0	0	0	0	0.431	0.431
PYR1	A0A2I0VUT1	906689.A0A2I0WBR0	906689.A0A2I0VUT1	0	0	0	0	0.443	0	0	0	0.443
PYR1	PPMP1	906689.A0A2I0WBR0	906689.A0A2I0VVI0	0	0	0	0	0	0	0.902	0.129	0.911
PYR1	PPMP2	906689.A0A2I0WBR0	906689.A0A2I0WH45	0	0	0	0	0	0	0.994	0.325	0.996
A0A2I0WDU0	A0A2I0VAS4	906689.A0A2I0WDU0	906689.A0A2I0VAS4	0	0	0.142	0	0	0	0.997	0.479	0.999
A0A2I0WDU0	SPS1	906689.A0A2I0WDU0	906689.A0A2I0VEG5	0	0	0	0	0	0	0	0.434	0.434
A0A2I0WDU0	DoCWIN2	906689.A0A2I0WDU0	906689.A0A2I0VPS9	0	0	0	0	0	0	0	0.646	0.646
A0A2I0WDU0	A0A2I0W8S6	906689.A0A2I0WDU0	906689.A0A2I0W8S6	0	0	0.07	0	0	0	0.928	0.26	0.946
A0A2I0WDU0	A0A2I0W926	906689.A0A2I0WDU0	906689.A0A2I0W926	0	0	0.123	0	0	0	0.928	0.263	0.949
A0A2I0WDU0	XTH32	906689.A0A2I0WDU0	906689.A0A2I0WD28	0	0	0	0	0	0	0	0.436	0.436
A0A2I0WDU0	RGLG2	906689.A0A2I0WDU0	906689.A0A2I0X2I3	0	0	0	0	0	0	0	0.424	0.424
A0A2I0WDU0	SPS2	906689.A0A2I0WDU0	906689.A0A2I0WJQ9	0	0	0	0	0	0	0	0.666	0.666
A0A2I0WEJ7	HSPRO2	906689.A0A2I0WEJ7	906689.A0A2I0XH77	0	0	0	0	0.445	0	0	0	0.445
A0A2I0WEJ7	CCD4	906689.A0A2I0WEJ7	906689.A0A2I0XDR1	0	0	0	0	0	0	0	0.544	0.544
PUB16	STP7	906689.A0A2I0WFN7	906689.A0A2I0VLM5	0	0	0	0	0	0	0	0.403	0.403
PUB16	BG	906689.A0A2I0WFN7	906689.A0A2I0W130	0	0	0	0	0	0	0	0.403	0.403
PUB16	COBL7	906689.A0A2I0WFN7	906689.A0A2I0WVA1	0	0	0	0	0.417	0	0	0	0.417
PUB16	bHLH35	906689.A0A2I0WFN7	906689.A0A2I0WP63	0	0	0	0	0.443	0	0	0	0.443
NAC10	Zm38	906689.A0A2I0WFR8	906689.A0A2I0VKQ6	0	0	0	0	0	0	0	0.437	0.437
NAC10	MYB46	906689.A0A2I0WFR8	906689.A0A2I0W7A3	0	0	0	0	0	0	0	0.444	0.444
A0A2I0WGB3	RPS3C	906689.A0A2I0WGB3	906689.A0A2I0VCV6	0	0	0	0	0.096	0.171	0.308	0.09	0.465
A0A2I0WGB3	RPL17	906689.A0A2I0WGB3	906689.A0A2I0WXS4	0	0	0	0	0.103	0.197	0.37	0.1	0.537
PPMP2	SAPK1	906689.A0A2I0WH45	906689.A0A2I0VHR1	0	0	0	0	0	0.808	0.919	0.275	0.988
PPMP2	PYL5	906689.A0A2I0WH45	906689.A0A2I0VMC6	0	0	0	0	0	0	0.928	0.317	0.949
PPMP2	CBP3	906689.A0A2I0WH45	906689.A0A2I0W202	0	0	0	0	0	0.835	0	0	0.835
PPMP2	PYR1	906689.A0A2I0WH45	906689.A0A2I0WBR0	0	0	0	0	0	0	0.994	0.325	0.996
PPMP2	A0A2I0XDA0	906689.A0A2I0WH45	906689.A0A2I0XDA0	0	0	0	0	0	0.836	0	0.204	0.864
PPMP2	PYL5	906689.A0A2I0WH45	906689.A0A2I0XGX5	0	0	0	0	0	0	0.996	0.317	0.997
A0A2I0WHB4	NAS4	906689.A0A2I0WHB4	906689.A0A2I0VC41	0	0	0	0	0.45	0	0	0	0.45
A0A2I0WHB4	PPMP1	906689.A0A2I0WHB4	906689.A0A2I0VVI0	0	0	0	0	0	0	0	0.504	0.504
A0A2I0WHB4	CBP3	906689.A0A2I0WHB4	906689.A0A2I0W202	0	0	0	0	0	0.838	0	0.314	0.884
A0A2I0WI04	A0A2I0VAS4	906689.A0A2I0WI04	906689.A0A2I0VAS4	0	0	0.159	0	0	0	0.993	0.377	0.996
A0A2I0WI04	A0A2I0W8S6	906689.A0A2I0WI04	906689.A0A2I0W8S6	0	0	0.162	0	0	0	0.99	0.329	0.994
A0A2I0WI04	A0A2I0W926	906689.A0A2I0WI04	906689.A0A2I0W926	0	0	0.184	0	0	0	0.905	0.275	0.939
A0A2I0WI04	DoVIN1	906689.A0A2I0WI04	906689.A0A2I0XDK1	0	0	0	0	0	0	0	0.484	0.484
A0A2I0WI04	SPS2	906689.A0A2I0WI04	906689.A0A2I0WJQ9	0	0	0	0	0	0	0	0.532	0.532
A0A2I0WI11	A0A2I0V753	906689.A0A2I0WI11	906689.A0A2I0V753	0	0	0	0	0.444	0.833	0	0.356	0.935
A0A2I0WI11	bHLH35	906689.A0A2I0WI11	906689.A0A2I0WP63	0	0	0	0	0	0	0	0.445	0.445
A0A2I0WI11	TMP14	906689.A0A2I0WI11	906689.A0A2I0WPE6	0	0	0	0	0.444	0	0.88	0.216	0.943
A0A2I0WI43	A0A2I0V753	906689.A0A2I0WI43	906689.A0A2I0V753	0	0	0	0	0.444	0.833	0	0.356	0.935
A0A2I0WI43	bHLH35	906689.A0A2I0WI43	906689.A0A2I0WP63	0	0	0	0	0	0	0	0.445	0.445
A0A2I0WI43	TMP14	906689.A0A2I0WI43	906689.A0A2I0WPE6	0	0	0	0	0.444	0	0.88	0.216	0.943
NAC43	Zm38	906689.A0A2I0WI52	906689.A0A2I0VKQ6	0	0	0	0	0	0	0	0.426	0.426
NAC43	IRX9	906689.A0A2I0WI52	906689.A0A2I0VRL4	0	0	0	0	0	0	0	0.4	0.4
NAC43	MYB46	906689.A0A2I0WI52	906689.A0A2I0W7A3	0	0	0	0	0	0	0	0.428	0.428
A0A2I0WIH3	LEA14	906689.A0A2I0WIH3	906689.A0A2I0VBT4	0	0	0	0	0	0	0	0.406	0.406
A0A2I0WIH3	RPS3C	906689.A0A2I0WIH3	906689.A0A2I0VCV6	0	0	0	0	0	0	0.401	0	0.401
A0A2I0WIH3	A0A2I0VCW3	906689.A0A2I0WIH3	906689.A0A2I0VCW3	0	0	0	0	0.096	0.175	0	0.509	0.602
A0A2I0WIH3	A0A2I0VGM9	906689.A0A2I0WIH3	906689.A0A2I0VGM9	0	0	0	0	0.269	0	0.997	0.297	0.998
A0A2I0WIH3	A0A2I0VGR9	906689.A0A2I0WIH3	906689.A0A2I0VGR9	0	0	0.089	0	0	0	0	0.384	0.415
A0A2I0WIH3	A0A2I0WRR2	906689.A0A2I0WIH3	906689.A0A2I0WRR2	0	0	0	0	0.27	0	0	0.234	0.417
SPO11-2	A0A2I0VGR9	906689.A0A2I0WIL8	906689.A0A2I0VGR9	0	0	0.158	0	0	0	0.442	0	0.51
SPO11-2	HOP2	906689.A0A2I0WIL8	906689.A0A2I0VTA1	0	0	0	0	0	0.228	0	0.488	0.588
CKX	CKX11	906689.A0A2I0WJA1	906689.A0A2I0VCU6	0	0	0	0	0	0	0	0.445	0.445
CKX	A0A2I0VCW3	906689.A0A2I0WJA1	906689.A0A2I0VCW3	0	0	0	0	0.269	0	0	0.219	0.405
CKX	NADPP1	906689.A0A2I0WJA1	906689.A0A2I0W3B4	0	0	0	0	0	0	0	0.434	0.434
CKX	ABCG14	906689.A0A2I0WJA1	906689.A0A2I0WDB0	0	0	0	0	0.27	0	0	0.434	0.569
CKX	NADPP2	906689.A0A2I0WJA1	906689.A0A2I0X9D7	0	0	0	0	0	0	0	0.434	0.434
FLAP2	A0A2I0VGR9	906689.A0A2I0WJP1	906689.A0A2I0VGR9	0	0	0	0	0	0	0	0.406	0.406
FLAP2	A0A2I0VUT1	906689.A0A2I0WJP1	906689.A0A2I0VUT1	0	0	0	0	0.444	0	0	0	0.444
FLAP2	PSC13	906689.A0A2I0WJP1	906689.A0A2I0VZI0	0	0	0	0	0.462	0	0	0	0.462
FLAP2	SF3	906689.A0A2I0WJP1	906689.A0A2I0WZN4	0	0	0	0	0.273	0	0	0.262	0.441
ABCG11	GH3.1	906689.A0A2I0WLX5	906689.A0A2I0W9X4	0	0	0	0	0	0	0	0.543	0.543
ABCG11	ABCG14	906689.A0A2I0WLX5	906689.A0A2I0WDB0	0	0	0.167	0.284	0	0.836	0	0.428	0.894
ABCG11	LACS1	906689.A0A2I0WLX5	906689.A0A2I0WSZ4	0	0	0	0	0.27	0	0	0.41	0.551
CoAL2	A0A2I0VH56	906689.A0A2I0WMT6	906689.A0A2I0VH56	0	0	0	0	0	0	0.995	0	0.995
CoAL2	A0A2I0VHM4	906689.A0A2I0WMT6	906689.A0A2I0VHM4	0	0	0	0	0	0	0.984	0.192	0.987
CoAL2	A0A2I0VMK9	906689.A0A2I0WMT6	906689.A0A2I0VMK9	0	0	0	0	0.27	0	0.746	0.233	0.845
CoAL2	PME2.1	906689.A0A2I0WMT6	906689.A0A2I0W1U0	0	0	0	0	0	0	0	0.418	0.418
CoAL2	A0A2I0W671	906689.A0A2I0WMT6	906689.A0A2I0W671	0	0	0	0	0	0	0.911	0.275	0.933
CoAL2	A0A2I0W8L3	906689.A0A2I0WMT6	906689.A0A2I0W8L3	0	0	0.329	0	0	0	0.746	0	0.822
CoAL2	A0A2I0W8M0	906689.A0A2I0WMT6	906689.A0A2I0W8M0	0	0	0	0	0	0	0.741	0	0.741
CoAL2	ACT-2	906689.A0A2I0WMT6	906689.A0A2I0XHW3	0	0	0	0	0	0	0.907	0.226	0.925
A0A2I0WNY0	CKX11	906689.A0A2I0WNY0	906689.A0A2I0VCU6	0	0	0	0	0	0	0	0.445	0.445
A0A2I0WNY0	A0A2I0VGM9	906689.A0A2I0WNY0	906689.A0A2I0VGM9	0	0	0	0	0	0	0	0.412	0.412
A0A2I0WNY0	A0A2I0XH56	906689.A0A2I0WNY0	906689.A0A2I0XH56	0	0	0	0	0	0	0	0.497	0.497
A0A2I0WRA7	A0A2I0VAS4	906689.A0A2I0WRA7	906689.A0A2I0VAS4	0	0	0.222	0	0	0	0.988	0	0.99
A0A2I0WRA7	A0A2I0W8S6	906689.A0A2I0WRA7	906689.A0A2I0W8S6	0	0	0.069	0	0	0	0.978	0	0.979
A0A2I0WRA7	A0A2I0W926	906689.A0A2I0WRA7	906689.A0A2I0W926	0	0	0.205	0	0	0	0.839	0	0.867
A0A2I0WRR2	A0A2I0VGM9	906689.A0A2I0WRR2	906689.A0A2I0VGM9	0	0	0	0	0.27	0	0.999	0	0.999
A0A2I0WRR2	CPRF2	906689.A0A2I0WRR2	906689.A0A2I0VPZ3	0	0	0	0	0.269	0	0	0.279	0.45
A0A2I0WRR2	A0A2I0WIH3	906689.A0A2I0WRR2	906689.A0A2I0WIH3	0	0	0	0	0.27	0	0	0.234	0.417
A0A2I0WTI1	SPS1	906689.A0A2I0WTI1	906689.A0A2I0VEG5	0	0	0	0	0.27	0	0	0.659	0.74
A0A2I0WTI1	DoCWIN2	906689.A0A2I0WTI1	906689.A0A2I0VPS9	0	0	0	0	0	0	0.282	0.585	0.689
A0A2I0WTI1	PME2.1	906689.A0A2I0WTI1	906689.A0A2I0W1U0	0	0	0	0	0	0	0	0.419	0.419
A0A2I0WTI1	SPS2	906689.A0A2I0WTI1	906689.A0A2I0WJQ9	0	0	0	0	0	0	0	0.404	0.404
A0A2I0WTI1	ERF1A	906689.A0A2I0WTI1	906689.A0A2I0X200	0	0	0	0	0	0	0	0.407	0.407
A0A2I0WTI1	A0A2I0XHV6	906689.A0A2I0WTI1	906689.A0A2I0XHV6	0	0	0	0	0	0	0	0.411	0.411
A0A2I0WTI1	DoVIN2	906689.A0A2I0WTI1	906689.A0A2I0WVA3	0	0	0	0	0	0	0.282	0.269	0.453
A0A2I0WTI1	DoVIN1	906689.A0A2I0WTI1	906689.A0A2I0XDK1	0	0	0	0	0	0	0.282	0.555	0.667
A0A2I0WTI1	A0A2I0X745	906689.A0A2I0WTI1	906689.A0A2I0X745	0.044	0	0.103	0	0.27	0	0.263	0.688	0.83
A0A2I0WTI1	A0A2I0XB31	906689.A0A2I0WTI1	906689.A0A2I0XB31	0.056	0	0	0	0	0	0.999	0.641	0.999
A0A2I0WTI1	A0A2I0XCG7	906689.A0A2I0WTI1	906689.A0A2I0XCG7	0	0	0	0	0	0	0.999	0	0.999
AIB	MYC2	906689.A0A2I0WU41	906689.A0A2I0VUW9	0	0	0	0.376	0	0	0.87	0.221	0.885
AIB	bHLH35	906689.A0A2I0WU41	906689.A0A2I0WP63	0	0	0	0.391	0.27	0	0	0.404	0.438
AIB	SF3	906689.A0A2I0WU41	906689.A0A2I0WZN4	0	0	0	0	0	0	0	0.417	0.417
RPL17	SYP124	906689.A0A2I0WXS4	906689.A0A2I0VCG8	0	0	0	0	0	0.765	0	0	0.765
RPL17	RPS3C	906689.A0A2I0WXS4	906689.A0A2I0VCV6	0	0	0.159	0	0.337	0.231	0.884	0.135	0.949
RPL17	SRP14	906689.A0A2I0WXS4	906689.A0A2I0W0V2	0	0	0	0	0.097	0.443	0	0	0.476
RPL17	A0A2I0WGB3	906689.A0A2I0WXS4	906689.A0A2I0WGB3	0	0	0	0	0.103	0.197	0.37	0.1	0.537
RPL17	NIP3-1	906689.A0A2I0WXS4	906689.A0A2I0WP13	0	0	0.206	0	0	0	0	0.284	0.407
RPL17	A0A2I0XFW3	906689.A0A2I0WXS4	906689.A0A2I0XFW3	0	0	0.116	0	0.481	0.171	0	0	0.586
SF3	IRX9	906689.A0A2I0WZN4	906689.A0A2I0VRL4	0	0	0	0	0.27	0	0	0.398	0.542
SF3	FLAP2	906689.A0A2I0WZN4	906689.A0A2I0WJP1	0	0	0	0	0.273	0	0	0.262	0.441
SF3	AIB	906689.A0A2I0WZN4	906689.A0A2I0WU41	0	0	0	0	0	0	0	0.417	0.417
SF3	PMR5N	906689.A0A2I0WZN4	906689.A0A2I0XAL3	0	0	0	0	0	0	0	0.4	0.4
ERF1A	SYP124	906689.A0A2I0X200	906689.A0A2I0VCG8	0	0	0	0	0.269	0	0	0.233	0.415
ERF1A	bHLH35	906689.A0A2I0X200	906689.A0A2I0WP63	0	0	0	0	0.27	0	0	0.296	0.464
ERF1A	A0A2I0WTI1	906689.A0A2I0X200	906689.A0A2I0WTI1	0	0	0	0	0	0	0	0.407	0.407
ERF1A	HSPRO2	906689.A0A2I0X200	906689.A0A2I0XH77	0	0	0	0	0.443	0	0	0	0.443
RGLG2	5-LOX	906689.A0A2I0X2I3	906689.A0A2I0VCV2	0	0	0	0	0	0.789	0	0	0.789
RGLG2	A0A2I0WDU0	906689.A0A2I0X2I3	906689.A0A2I0WDU0	0	0	0	0	0	0	0	0.424	0.424
RGLG2	HSPRO2	906689.A0A2I0X2I3	906689.A0A2I0XH77	0	0	0	0	0.444	0	0	0	0.444
CIPK12	CBP3	906689.A0A2I0X3F0	906689.A0A2I0W202	0	0	0	0	0	0.796	0	0.271	0.845
CIPK12	ATR	906689.A0A2I0X3F0	906689.A0A2I0X5D2	0	0	0	0	0	0	0	0.44	0.44
ATR	STN1	906689.A0A2I0X5D2	906689.A0A2I0WG55	0	0	0	0	0	0.191	0.365	0.13	0.514
ATR	CIPK12	906689.A0A2I0X5D2	906689.A0A2I0X3F0	0	0	0	0	0	0	0	0.44	0.44
A0A2I0X5Q5	STP7	906689.A0A2I0X5Q5	906689.A0A2I0VLM5	0	0	0	0	0	0	0	0.628	0.628
A0A2I0X5Q5	A0A2I0VTW7	906689.A0A2I0X5Q5	906689.A0A2I0VTW7	0	0	0	0	0	0	0	0.404	0.404
A0A2I0X5Q5	BG	906689.A0A2I0X5Q5	906689.A0A2I0W130	0	0	0	0	0	0	0	0.403	0.403
A0A2I0X5Q5	bHLH35	906689.A0A2I0X5Q5	906689.A0A2I0WP63	0	0	0	0	0.444	0	0	0	0.444
A0A2I0X5Q5	HSP23	906689.A0A2I0X5Q5	906689.A0A2I0WXP6	0	0	0	0	0	0.778	0	0	0.778
A0A2I0X745	SPS1	906689.A0A2I0X745	906689.A0A2I0VEG5	0	0	0	0	0	0	0.999	0.445	0.999
A0A2I0X745	GAE1	906689.A0A2I0X745	906689.A0A2I0VH11	0	0	0	0	0	0	0.919	0	0.919
A0A2I0X745	DoCWIN2	906689.A0A2I0X745	906689.A0A2I0VPS9	0	0	0	0	0	0	0	0.423	0.423
A0A2I0X745	CPRF2	906689.A0A2I0X745	906689.A0A2I0VPZ3	0	0	0	0	0.27	0	0	0.368	0.519
A0A2I0X745	PSC13	906689.A0A2I0X745	906689.A0A2I0VZI0	0	0	0	0	0	0	0	0.661	0.661
A0A2I0X745	SPS2	906689.A0A2I0X745	906689.A0A2I0WJQ9	0	0	0	0	0.27	0	0.999	0.272	0.999
A0A2I0X745	A0A2I0WTI1	906689.A0A2I0X745	906689.A0A2I0WTI1	0.044	0	0.103	0	0.27	0	0.263	0.688	0.83
A0A2I0X745	A0A2I0XB31	906689.A0A2I0X745	906689.A0A2I0XB31	0	0	0	0	0	0	0	0.405	0.405
A0A2I0X745	A0A2I0XCG7	906689.A0A2I0X745	906689.A0A2I0XCG7	0	0	0	0	0	0	0	0.441	0.441
A0A2I0X745	DoVIN1	906689.A0A2I0X745	906689.A0A2I0XDK1	0	0	0	0	0	0	0	0.587	0.587
A0A2I0X745	DoCWIN1	906689.A0A2I0X745	906689.A0A2I0XBI8	0	0	0	0	0	0	0	0.65	0.65
A0A2I0X784	A0A2I0VCW3	906689.A0A2I0X784	906689.A0A2I0VCW3	0	0	0	0	0	0	0.98	0	0.98
A0A2I0X784	A0A2I0VH84	906689.A0A2I0X784	906689.A0A2I0VH84	0	0	0	0	0	0	0.945	0	0.945
A0A2I0X784	A0A2I0VPY3	906689.A0A2I0X784	906689.A0A2I0VPY3	0	0	0.069	0	0	0	0.945	0	0.947
NADPP2	CKX	906689.A0A2I0X9D7	906689.A0A2I0WJA1	0	0	0	0	0	0	0	0.434	0.434
NADPP2	bHLH35	906689.A0A2I0X9D7	906689.A0A2I0WP63	0	0	0	0	0.444	0	0	0	0.444
PMR5N	IRX9	906689.A0A2I0XAL3	906689.A0A2I0VRL4	0	0	0	0	0	0	0	0.432	0.432
PMR5N	SF3	906689.A0A2I0XAL3	906689.A0A2I0WZN4	0	0	0	0	0	0	0	0.4	0.4
PMR5N	A0A2I0XGH1	906689.A0A2I0XAL3	906689.A0A2I0XGH1	0	0	0	0	0.269	0	0	0.44	0.573
A0A2I0XB31	A0A2I0VAS4	906689.A0A2I0XB31	906689.A0A2I0VAS4	0	0	0	0	0	0	0	0.486	0.486
A0A2I0XB31	SPS1	906689.A0A2I0XB31	906689.A0A2I0VEG5	0	0	0	0	0	0	0	0.428	0.428
A0A2I0XB31	DoCWIN2	906689.A0A2I0XB31	906689.A0A2I0VPS9	0	0	0	0	0	0	0.234	0.339	0.472
A0A2I0XB31	A0A2I0W8S6	906689.A0A2I0XB31	906689.A0A2I0W8S6	0	0	0	0	0	0	0	0.416	0.416
A0A2I0XB31	SPS2	906689.A0A2I0XB31	906689.A0A2I0WJQ9	0	0	0	0	0	0	0	0.639	0.639
A0A2I0XB31	CML14	906689.A0A2I0XB31	906689.A0A2I0WNY5	0	0	0.274	0	0	0	0	0.479	0.606
A0A2I0XB31	A0A2I0WTI1	906689.A0A2I0XB31	906689.A0A2I0WTI1	0.056	0	0	0	0	0	0.999	0.641	0.999
A0A2I0XB31	DoVIN2	906689.A0A2I0XB31	906689.A0A2I0WVA3	0	0	0	0	0	0	0.234	0.571	0.657
A0A2I0XB31	A0A2I0X745	906689.A0A2I0XB31	906689.A0A2I0X745	0	0	0	0	0	0	0	0.405	0.405
A0A2I0XB31	DoVIN1	906689.A0A2I0XB31	906689.A0A2I0XDK1	0	0	0	0	0	0	0.234	0.283	0.427
A0A2I0XB31	A0A2I0XCG7	906689.A0A2I0XB31	906689.A0A2I0XCG7	0	0	0	0	0	0	0.945	0.346	0.962
CYP74A1	5-LOX	906689.A0A2I0XBX9	906689.A0A2I0VCV2	0	0	0	0	0	0	0.993	0.421	0.996
CYP74A1	A0A2I0VKB6	906689.A0A2I0XBX9	906689.A0A2I0VKB6	0	0	0	0	0	0	0	0.457	0.457
CYP74A1	PPO4	906689.A0A2I0XBX9	906689.A0A2I0VZE4	0	0	0	0	0.444	0	0	0	0.444
CYP74A1	TMP14	906689.A0A2I0XBX9	906689.A0A2I0WPE6	0	0	0	0	0.433	0	0	0	0.433
A0A2I0XCG7	LEA14	906689.A0A2I0XCG7	906689.A0A2I0VBT4	0	0	0	0	0	0	0	0.524	0.524
A0A2I0XCG7	STP7	906689.A0A2I0XCG7	906689.A0A2I0VLM5	0	0	0	0	0	0	0	0.433	0.433
A0A2I0XCG7	PPMP1	906689.A0A2I0XCG7	906689.A0A2I0VVI0	0	0	0	0	0	0	0	0.435	0.435
A0A2I0XCG7	CML14	906689.A0A2I0XCG7	906689.A0A2I0WNY5	0	0	0.274	0	0	0	0	0.678	0.756
A0A2I0XCG7	A0A2I0WTI1	906689.A0A2I0XCG7	906689.A0A2I0WTI1	0	0	0	0	0	0	0.999	0	0.999
A0A2I0XCG7	A0A2I0X745	906689.A0A2I0XCG7	906689.A0A2I0X745	0	0	0	0	0	0	0	0.441	0.441
A0A2I0XCG7	A0A2I0XB31	906689.A0A2I0XCG7	906689.A0A2I0XB31	0	0	0	0	0	0	0.945	0.346	0.962
A0A2I0XCH0	A0A2I0VH56	906689.A0A2I0XCH0	906689.A0A2I0VH56	0	0	0	0	0	0	0	0.509	0.509
Gluc18	CEL3	906689.A0A2I0XD97	906689.A0A2I0VFF9	0	0	0.182	0	0	0	0.924	0.314	0.954
Gluc18	BGLU12	906689.A0A2I0XD97	906689.A0A2I0VPL4	0	0	0.251	0.833	0	0	0.922	0.268	0.928
Gluc18	DoCWIN2	906689.A0A2I0XD97	906689.A0A2I0VPS9	0	0	0.182	0	0	0	0.926	0.208	0.948
Gluc18	UDP83A1	906689.A0A2I0XD97	906689.A0A2I0W391	0	0	0	0	0	0	0	0.416	0.416
Gluc18	CML14	906689.A0A2I0XD97	906689.A0A2I0WNY5	0	0	0.222	0	0	0	0	0.389	0.504
Gluc18	DoVIN2	906689.A0A2I0XD97	906689.A0A2I0WVA3	0	0	0.114	0	0	0	0.905	0.216	0.928
Gluc18	DoCWIN1	906689.A0A2I0XD97	906689.A0A2I0XBI8	0	0	0.182	0	0	0	0.923	0	0.934
Gluc18	DoVIN1	906689.A0A2I0XD97	906689.A0A2I0XDK1	0	0	0.182	0	0	0	0.905	0	0.919
A0A2I0XDA0	PPMP2	906689.A0A2I0XDA0	906689.A0A2I0WH45	0	0	0	0	0	0.836	0	0.204	0.864
Gluc18	CEL3	906689.A0A2I0XDA2	906689.A0A2I0VFF9	0	0	0.182	0	0	0	0.924	0.314	0.954
Gluc18	BGLU12	906689.A0A2I0XDA2	906689.A0A2I0VPL4	0	0	0.251	0.834	0	0	0.922	0.268	0.928
Gluc18	DoCWIN2	906689.A0A2I0XDA2	906689.A0A2I0VPS9	0	0	0.182	0	0	0	0.926	0.208	0.948
Gluc18	UDP83A1	906689.A0A2I0XDA2	906689.A0A2I0W391	0	0	0	0	0	0	0	0.416	0.416
Gluc18	CML14	906689.A0A2I0XDA2	906689.A0A2I0WNY5	0	0	0.222	0	0	0	0	0.389	0.504
Gluc18	DoVIN2	906689.A0A2I0XDA2	906689.A0A2I0WVA3	0	0	0.114	0	0	0	0.905	0.216	0.928
Gluc18	DoCWIN1	906689.A0A2I0XDA2	906689.A0A2I0XBI8	0	0	0.182	0	0	0	0.923	0	0.934
Gluc18	DoVIN1	906689.A0A2I0XDA2	906689.A0A2I0XDK1	0	0	0.182	0	0	0	0.905	0	0.919
CINV2	SPS2	906689.A0A2I0XED3	906689.A0A2I0WJQ9	0	0	0.133	0	0	0	0	0.413	0.469
CINV2	A0A2I0XHV6	906689.A0A2I0XED3	906689.A0A2I0XHV6	0	0	0	0	0	0	0	0.447	0.447
A0A2I0XFW3	HSP20	906689.A0A2I0XFW3	906689.A0A2I0VED1	0	0	0	0	0	0	0.899	0	0.899
A0A2I0XFW3	RPL17	906689.A0A2I0XFW3	906689.A0A2I0WXS4	0	0	0.116	0	0.481	0.171	0	0	0.586
A0A2I0XGH1	IRX9	906689.A0A2I0XGH1	906689.A0A2I0VRL4	0	0	0	0	0	0	0	0.445	0.445
A0A2I0XGH1	TIP2-2	906689.A0A2I0XGH1	906689.A0A2I0WST8	0	0	0	0	0	0	0	0.4	0.4
A0A2I0XGH1	PMR5N	906689.A0A2I0XGH1	906689.A0A2I0XAL3	0	0	0	0	0.269	0	0	0.44	0.573
PYL5	PPMP1	906689.A0A2I0XGX5	906689.A0A2I0VVI0	0	0	0	0	0	0	0.916	0.194	0.929
PYL5	PPMP2	906689.A0A2I0XGX5	906689.A0A2I0WH45	0	0	0	0	0	0	0.996	0.317	0.997
A0A2I0XH56	A0A2I0WNY0	906689.A0A2I0XH56	906689.A0A2I0WNY0	0	0	0	0	0	0	0	0.497	0.497
A0A2I0XH56	CML14	906689.A0A2I0XH56	906689.A0A2I0WNY5	0	0	0.165	0	0	0	0	0.371	0.452
A0A2I0XH56	CCD4	906689.A0A2I0XH56	906689.A0A2I0XDR1	0	0	0	0	0	0	0	0.444	0.444
ATLP2	STP7	906689.A0A2I0XHA1	906689.A0A2I0VLM5	0	0	0	0	0	0	0	0.41	0.41
ATLP2	GH3.1	906689.A0A2I0XHA1	906689.A0A2I0W9X4	0	0	0	0	0	0	0	0.417	0.417
bHLH25	LBD41	906689.A0A2I0XHG0	906689.A0A2I0WH71	0	0	0	0	0	0	0	0.41	0.41
bHLH25	bHLH35	906689.A0A2I0XHG0	906689.A0A2I0WP63	0	0	0	0.284	0	0.832	0	0.318	0.867
A0A2I0XHV6	A0A2I0VAS4	906689.A0A2I0XHV6	906689.A0A2I0VAS4	0	0	0.228	0	0	0	0.904	0	0.923
A0A2I0XHV6	A0A2I0W8S6	906689.A0A2I0XHV6	906689.A0A2I0W8S6	0	0	0.073	0	0	0	0.865	0.268	0.9
A0A2I0XHV6	A0A2I0WTI1	906689.A0A2I0XHV6	906689.A0A2I0WTI1	0	0	0	0	0	0	0	0.411	0.411
A0A2I0XHV6	CINV2	906689.A0A2I0XHV6	906689.A0A2I0XED3	0	0	0	0	0	0	0	0.447	0.447
A0A2I0XIA6	A0A2I0VCW3	906689.A0A2I0XIA6	906689.A0A2I0VCW3	0	0	0	0	0	0	0.999	0	0.999
A0A2I0XIA6	A0A2I0VGM9	906689.A0A2I0XIA6	906689.A0A2I0VGM9	0	0	0.147	0	0	0	0.449	0	0.51
A0A2I0XIA6	SRP14	906689.A0A2I0XIA6	906689.A0A2I0W0V2	0	0	0	0	0	0	0	0.445	0.445
CoAL9	A0A2I0VH56	906689.A0A2I0XIT2	906689.A0A2I0VH56	0	0	0	0	0	0	0.98	0	0.98
CoAL9	A0A2I0VHM4	906689.A0A2I0XIT2	906689.A0A2I0VHM4	0	0	0	0	0	0	0.928	0.269	0.945
CoAL9	Zm38	906689.A0A2I0XIT2	906689.A0A2I0VKQ6	0	0	0	0	0.27	0	0	0.54	0.65
CoAL9	A0A2I0VMK9	906689.A0A2I0XIT2	906689.A0A2I0VMK9	0	0	0	0	0	0	0.919	0.27	0.938
CoAL9	DoCWIN2	906689.A0A2I0XIT2	906689.A0A2I0VPS9	0	0	0	0	0.27	0	0	0.382	0.53
CoAL9	A0A2I0W671	906689.A0A2I0XIT2	906689.A0A2I0W671	0	0	0	0	0	0	0.98	0.295	0.985
CoAL9	MYB46	906689.A0A2I0XIT2	906689.A0A2I0W7A3	0	0	0	0	0	0	0	0.445	0.445
CoAL9	A0A2I0W8L3	906689.A0A2I0XIT2	906689.A0A2I0W8L3	0	0	0	0	0	0	0.919	0.27	0.938
CoAL9	A0A2I0W8M0	906689.A0A2I0XIT2	906689.A0A2I0W8M0	0	0	0	0	0	0	0.919	0.255	0.937
CoAL9	ACT-2	906689.A0A2I0XIT2	906689.A0A2I0XHW3	0	0	0	0	0	0	0.974	0	0.974
ABCG14	MAX2A	906689.A0A2I0WDB0	906689.A0A2I0X4J1	0	0	0	0	0	0	0	0.439	0.439
ABCG14	CKX	906689.A0A2I0WDB0	906689.A0A2I0WJA1	0	0	0	0	0.27	0	0	0.434	0.569
ABCG14	ABCG11	906689.A0A2I0WDB0	906689.A0A2I0WLX5	0	0	0.167	0.284	0	0.836	0	0.428	0.894
ACT-2	A0A2I0VH56	906689.A0A2I0XHW3	906689.A0A2I0VH56	0	0	0	0	0	0	0.97	0	0.97
ACT-2	A0A2I0VHM4	906689.A0A2I0XHW3	906689.A0A2I0VHM4	0	0	0	0.449	0	0	0.924	0	0.924
ACT-2	A0A2I0VMK9	906689.A0A2I0XHW3	906689.A0A2I0VMK9	0	0	0	0	0	0	0.914	0	0.914
ACT-2	IRX9	906689.A0A2I0XHW3	906689.A0A2I0VRL4	0	0	0	0	0	0	0	0.445	0.445
ACT-2	A0A2I0W671	906689.A0A2I0XHW3	906689.A0A2I0W671	0	0	0	0	0	0	0.963	0	0.963
ACT-2	A0A2I0W8L3	906689.A0A2I0XHW3	906689.A0A2I0W8L3	0	0	0	0	0	0	0.914	0	0.914
ACT-2	A0A2I0W8M0	906689.A0A2I0XHW3	906689.A0A2I0W8M0	0	0	0	0	0	0	0.901	0	0.901
ACT-2	CoAL2	906689.A0A2I0XHW3	906689.A0A2I0WMT6	0	0	0	0	0	0	0.907	0.226	0.925
ACT-2	CoAL9	906689.A0A2I0XHW3	906689.A0A2I0XIT2	0	0	0	0	0	0	0.974	0	0.974
ALD1	A0A2I0VGM9	906689.A0A2I0VZH7	906689.A0A2I0VGM9	0	0	0	0	0	0	0	0.443	0.443
ALD1	A0A2I0VKB6	906689.A0A2I0VZH7	906689.A0A2I0VKB6	0	0	0	0	0	0	0	0.445	0.445
ALD1	A0A2I0VTW7	906689.A0A2I0VZH7	906689.A0A2I0VTW7	0	0	0	0	0.273	0	0	0.383	0.532
ALD1	DTX46	906689.A0A2I0VZH7	906689.A0A2I0X8W8	0	0	0	0	0.27	0	0	0.445	0.578
ATL27	SLAH2	906689.A0A2I0VGA7	906689.A0A2I0WHH8	0	0	0	0	0	0.773	0	0.228	0.817
ATL27	RBOHA	906689.A0A2I0VGA7	906689.A0A2I0WUG6	0	0	0	0	0	0	0.996	0.231	0.997
BBX20	FLZ	906689.A0A2I0VK54	906689.A0A2I0VB87	0	0	0	0	0	0.775	0	0	0.775
BBX20	ZFP3	906689.A0A2I0VK54	906689.A0A2I0VMC4	0	0	0	0	0.253	0	0	0.283	0.442
BG	STP7	906689.A0A2I0W130	906689.A0A2I0VLM5	0	0	0	0	0	0	0	0.445	0.445
BG	PUB16	906689.A0A2I0W130	906689.A0A2I0WFN7	0	0	0	0	0	0	0	0.403	0.403
BG	A0A2I0X5Q5	906689.A0A2I0W130	906689.A0A2I0X5Q5	0	0	0	0	0	0	0	0.403	0.403
bHLH35	A0A2I0VPY3	906689.A0A2I0WP63	906689.A0A2I0VPY3	0	0	0	0	0.269	0	0	0.397	0.54
bHLH35	A0A2I0VV36	906689.A0A2I0WP63	906689.A0A2I0VV36	0	0	0	0	0.444	0	0	0	0.444
bHLH35	NADPP1	906689.A0A2I0WP63	906689.A0A2I0W3B4	0	0	0	0	0.444	0	0	0	0.444
bHLH35	PUB16	906689.A0A2I0WP63	906689.A0A2I0WFN7	0	0	0	0	0.443	0	0	0	0.443
bHLH35	A0A2I0WI11	906689.A0A2I0WP63	906689.A0A2I0WI11	0	0	0	0	0	0	0	0.445	0.445
bHLH35	A0A2I0WI43	906689.A0A2I0WP63	906689.A0A2I0WI43	0	0	0	0	0	0	0	0.445	0.445
bHLH35	AIB	906689.A0A2I0WP63	906689.A0A2I0WU41	0	0	0	0.391	0.27	0	0	0.404	0.438
bHLH35	A0A2I0X5Q5	906689.A0A2I0WP63	906689.A0A2I0X5Q5	0	0	0	0	0.444	0	0	0	0.444
bHLH35	NADPP2	906689.A0A2I0WP63	906689.A0A2I0X9D7	0	0	0	0	0.444	0	0	0	0.444
bHLH35	ERF1A	906689.A0A2I0WP63	906689.A0A2I0X200	0	0	0	0	0.27	0	0	0.296	0.464
bHLH35	bHLH25	906689.A0A2I0WP63	906689.A0A2I0XHG0	0	0	0	0.284	0	0.832	0	0.318	0.867
CCD4	A0A2I0V753	906689.A0A2I0XDR1	906689.A0A2I0V753	0	0	0	0	0.275	0	0	0.264	0.444
CCD4	PPMP1	906689.A0A2I0XDR1	906689.A0A2I0VVI0	0	0	0	0	0	0	0	0.405	0.405
CCD4	A0A2I0WEJ7	906689.A0A2I0XDR1	906689.A0A2I0WEJ7	0	0	0	0	0	0	0	0.544	0.544
CCD4	A0A2I0XH56	906689.A0A2I0XDR1	906689.A0A2I0XH56	0	0	0	0	0	0	0	0.444	0.444
CEL3	IRX9	906689.A0A2I0VFF9	906689.A0A2I0VRL4	0	0	0	0	0	0	0	0.404	0.404
CEL3	XTH32	906689.A0A2I0VFF9	906689.A0A2I0WD28	0	0	0.153	0	0	0	0	0.365	0.439
CEL3	Gluc18	906689.A0A2I0VFF9	906689.A0A2I0XD97	0	0	0.182	0	0	0	0.924	0.314	0.954
CEL3	Gluc18	906689.A0A2I0VFF9	906689.A0A2I0XDA2	0	0	0.182	0	0	0	0.924	0.314	0.954
CEL3	BGLU12	906689.A0A2I0VFF9	906689.A0A2I0VPL4	0	0	0	0	0	0	0.999	0	0.999
DoCWIN2	SPS1	906689.A0A2I0VPS9	906689.A0A2I0VEG5	0	0	0	0	0	0	0	0.687	0.687
DoCWIN2	STP7	906689.A0A2I0VPS9	906689.A0A2I0VLM5	0	0	0	0	0	0	0	0.402	0.402
DoCWIN2	BGLU12	906689.A0A2I0VPS9	906689.A0A2I0VPL4	0	0	0	0	0	0	0.999	0	0.999
DoCWIN2	PME2.1	906689.A0A2I0VPS9	906689.A0A2I0W1U0	0	0	0	0	0	0	0	0.403	0.403
DoCWIN2	A0A2I0X745	906689.A0A2I0VPS9	906689.A0A2I0X745	0	0	0	0	0	0	0	0.423	0.423
DoCWIN2	A0A2I0XB31	906689.A0A2I0VPS9	906689.A0A2I0XB31	0	0	0	0	0	0	0.234	0.339	0.472
DoCWIN2	CoAL9	906689.A0A2I0VPS9	906689.A0A2I0XIT2	0	0	0	0	0.27	0	0	0.382	0.53
DoCWIN2	A0A2I0WDU0	906689.A0A2I0VPS9	906689.A0A2I0WDU0	0	0	0	0	0	0	0	0.646	0.646
DoCWIN2	A0A2I0WTI1	906689.A0A2I0VPS9	906689.A0A2I0WTI1	0	0	0	0	0	0	0.282	0.585	0.689
DoCWIN2	SPS2	906689.A0A2I0VPS9	906689.A0A2I0WJQ9	0	0	0	0	0	0	0	0.746	0.746
DoCWIN2	DoVIN2	906689.A0A2I0VPS9	906689.A0A2I0WVA3	0	0	0.073	0.787	0	0	0.943	0.339	0.947
DoCWIN2	Gluc18	906689.A0A2I0VPS9	906689.A0A2I0XD97	0	0	0.182	0	0	0	0.926	0.208	0.948
DoCWIN2	Gluc18	906689.A0A2I0VPS9	906689.A0A2I0XDA2	0	0	0.182	0	0	0	0.926	0.208	0.948
DoCWIN2	DoVIN1	906689.A0A2I0VPS9	906689.A0A2I0XDK1	0	0	0.169	0.834	0	0	0.998	0.339	0.998
DoCWIN1	SPS2	906689.A0A2I0XBI8	906689.A0A2I0WJQ9	0	0	0	0	0	0	0	0.445	0.445
DoCWIN1	A0A2I0X745	906689.A0A2I0XBI8	906689.A0A2I0X745	0	0	0	0	0	0	0	0.65	0.65
DoCWIN1	Gluc18	906689.A0A2I0XBI8	906689.A0A2I0XD97	0	0	0.182	0	0	0	0.923	0	0.934
DoCWIN1	Gluc18	906689.A0A2I0XBI8	906689.A0A2I0XDA2	0	0	0.182	0	0	0	0.923	0	0.934
CKA1	RPS3C	906689.A0A2I0VRA1	906689.A0A2I0VCV6	0	0	0	0	0.075	0.149	0.382	0	0.471
CKA1	A0A2I0W7J5	906689.A0A2I0VRA1	906689.A0A2I0W7J5	0	0	0	0	0	0	0	0.42	0.42
CKA1	CML14	906689.A0A2I0VRA1	906689.A0A2I0WNY5	0	0	0.206	0	0	0	0	0.593	0.663
CKX11	HOP2	906689.A0A2I0VCU6	906689.A0A2I0VTA1	0	0	0	0	0	0	0	0.439	0.439
CKX11	CKX	906689.A0A2I0VCU6	906689.A0A2I0WJA1	0	0	0	0	0	0	0	0.445	0.445
CKX11	A0A2I0WNY0	906689.A0A2I0VCU6	906689.A0A2I0WNY0	0	0	0	0	0	0	0	0.445	0.445
CML14	A0A2I0VAS4	906689.A0A2I0WNY5	906689.A0A2I0VAS4	0	0	0.274	0	0	0	0	0.404	0.549
CML14	HSP20	906689.A0A2I0WNY5	906689.A0A2I0VED1	0	0	0.274	0	0	0	0	0.299	0.469
CML14	A0A2I0VPY3	906689.A0A2I0WNY5	906689.A0A2I0VPY3	0	0	0.449	0	0	0	0	0	0.449
CML14	CKA1	906689.A0A2I0WNY5	906689.A0A2I0VRA1	0	0	0.206	0	0	0	0	0.593	0.663
CML14	PPMP1	906689.A0A2I0WNY5	906689.A0A2I0VVI0	0	0	0	0	0	0	0	0.436	0.436
CML14	A0A2I0W1Z7	906689.A0A2I0WNY5	906689.A0A2I0W1Z7	0	0	0.165	0	0	0	0	0.377	0.458
CML14	CBP3	906689.A0A2I0WNY5	906689.A0A2I0W202	0	0	0	0	0	0	0	0.613	0.613
CML14	A0A2I0W7M0	906689.A0A2I0WNY5	906689.A0A2I0W7M0	0	0	0	0	0	0	0	0.495	0.495
CML14	A0A2I0W8S6	906689.A0A2I0WNY5	906689.A0A2I0W8S6	0	0	0.206	0	0	0	0	0.341	0.454
CML14	SPS2	906689.A0A2I0WNY5	906689.A0A2I0WJQ9	0	0	0.206	0	0	0	0	0.501	0.587
CML14	A0A2I0XH56	906689.A0A2I0WNY5	906689.A0A2I0XH56	0	0	0.165	0	0	0	0	0.371	0.452
CML14	Gluc18	906689.A0A2I0WNY5	906689.A0A2I0XD97	0	0	0.222	0	0	0	0	0.389	0.504
CML14	Gluc18	906689.A0A2I0WNY5	906689.A0A2I0XDA2	0	0	0.222	0	0	0	0	0.389	0.504
CML14	A0A2I0XB31	906689.A0A2I0WNY5	906689.A0A2I0XB31	0	0	0.274	0	0	0	0	0.479	0.606
CML14	A0A2I0XCG7	906689.A0A2I0WNY5	906689.A0A2I0XCG7	0	0	0.274	0	0	0	0	0.678	0.756
COBL7	A0A2I0VV36	906689.A0A2I0WVA1	906689.A0A2I0VV36	0	0	0	0	0.431	0	0	0	0.431
COBL7	PUB16	906689.A0A2I0WVA1	906689.A0A2I0WFN7	0	0	0	0	0.417	0	0	0	0.417
DTX46	A0A2I0VPY3	906689.A0A2I0X8W8	906689.A0A2I0VPY3	0	0	0.274	0	0.257	0	0	0	0.438
DTX46	ALD1	906689.A0A2I0X8W8	906689.A0A2I0VZH7	0	0	0	0	0.27	0	0	0.445	0.578
ERF118	A0A2I0VCW3	906689.A0A2I0WWJ9	906689.A0A2I0VCW3	0	0	0	0	0	0	0	0.445	0.445
ERF118	AP2/ERF	906689.A0A2I0WWJ9	906689.A0A2I0VRE9	0	0	0	0	0	0	0	0.423	0.423
FLA9	A0A2I0VUT1	906689.A0A2I0W1K4	906689.A0A2I0VUT1	0	0	0	0	0.455	0	0	0	0.455
FLA9	PSC13	906689.A0A2I0W1K4	906689.A0A2I0VZI0	0	0	0	0	0.462	0	0	0	0.462
FLA9	PDIL1-6	906689.A0A2I0W1K4	906689.A0A2I0XEN1	0	0	0	0	0.445	0	0	0	0.445
GH3.1	A0A2I0VPY3	906689.A0A2I0W9X4	906689.A0A2I0VPY3	0	0	0.274	0	0	0	0	0.231	0.418
GH3.1	ATLP2	906689.A0A2I0W9X4	906689.A0A2I0XHA1	0	0	0	0	0	0	0	0.417	0.417
GH3.1	MAX2A	906689.A0A2I0W9X4	906689.A0A2I0X4J1	0	0	0	0	0	0	0	0.529	0.529
GH3.1	ABCG11	906689.A0A2I0W9X4	906689.A0A2I0WLX5	0	0	0	0	0	0	0	0.543	0.543
HOP2	CKX11	906689.A0A2I0VTA1	906689.A0A2I0VCU6	0	0	0	0	0	0	0	0.439	0.439
HOP2	STN1	906689.A0A2I0VTA1	906689.A0A2I0WG55	0	0	0	0	0.076	0	0.428	0.079	0.471
HOP2	SPO11-2	906689.A0A2I0VTA1	906689.A0A2I0WIL8	0	0	0	0	0	0.228	0	0.488	0.588
HSP23	A0A2I0V753	906689.A0A2I0WXP6	906689.A0A2I0V753	0	0	0	0	0	0.906	0	0	0.906
HSP23	HSP20	906689.A0A2I0WXP6	906689.A0A2I0VED1	0	0	0.186	0.43	0.28	0	0	0.433	0.495
HSP23	SPS1	906689.A0A2I0WXP6	906689.A0A2I0VEG5	0	0	0	0	0	0	0	0.445	0.445
HSP23	NAC74	906689.A0A2I0WXP6	906689.A0A2I0VXF7	0	0	0	0	0	0	0	0.455	0.455
HSP23	A0A2I0W7M0	906689.A0A2I0WXP6	906689.A0A2I0W7M0	0	0	0	0	0.269	0	0	0.381	0.528
HSP23	A0A2I0X5Q5	906689.A0A2I0WXP6	906689.A0A2I0X5Q5	0	0	0	0	0	0.778	0	0	0.778
HSPRO2	SYP124	906689.A0A2I0XH77	906689.A0A2I0VCG8	0	0	0	0	0.444	0	0	0	0.444
HSPRO2	A0A2I0VV36	906689.A0A2I0XH77	906689.A0A2I0VV36	0	0	0	0	0.269	0	0	0.279	0.45
HSPRO2	A0A2I0WEJ7	906689.A0A2I0XH77	906689.A0A2I0WEJ7	0	0	0	0	0.445	0	0	0	0.445
HSPRO2	ERF1A	906689.A0A2I0XH77	906689.A0A2I0X200	0	0	0	0	0.443	0	0	0	0.443
HSPRO2	RGLG2	906689.A0A2I0XH77	906689.A0A2I0X2I3	0	0	0	0	0.444	0	0	0	0.444
DoVIN2	SPS1	906689.A0A2I0WVA3	906689.A0A2I0VEG5	0	0	0	0	0	0	0	0.445	0.445
DoVIN2	BGLU12	906689.A0A2I0WVA3	906689.A0A2I0VPL4	0	0	0	0	0	0	0.937	0	0.937
DoVIN2	DoCWIN2	906689.A0A2I0WVA3	906689.A0A2I0VPS9	0	0	0.073	0.787	0	0	0.943	0.339	0.947
DoVIN2	SPS2	906689.A0A2I0WVA3	906689.A0A2I0WJQ9	0	0	0	0	0	0	0	0.445	0.445
DoVIN2	A0A2I0WTI1	906689.A0A2I0WVA3	906689.A0A2I0WTI1	0	0	0	0	0	0	0.282	0.269	0.453
DoVIN2	A0A2I0XB31	906689.A0A2I0WVA3	906689.A0A2I0XB31	0	0	0	0	0	0	0.234	0.571	0.657
DoVIN2	Gluc18	906689.A0A2I0WVA3	906689.A0A2I0XD97	0	0	0.114	0	0	0	0.905	0.216	0.928
DoVIN2	Gluc18	906689.A0A2I0WVA3	906689.A0A2I0XDA2	0	0	0.114	0	0	0	0.905	0.216	0.928
IRX9	CEL3	906689.A0A2I0VRL4	906689.A0A2I0VFF9	0	0	0	0	0	0	0	0.404	0.404
IRX9	A0A2I0VHM4	906689.A0A2I0VRL4	906689.A0A2I0VHM4	0	0	0	0	0.269	0	0	0.291	0.46
IRX9	Zm38	906689.A0A2I0VRL4	906689.A0A2I0VKQ6	0	0	0	0	0	0	0	0.445	0.445
IRX9	NAC43	906689.A0A2I0VRL4	906689.A0A2I0WI52	0	0	0	0	0	0	0	0.4	0.4
IRX9	PMR5N	906689.A0A2I0VRL4	906689.A0A2I0XAL3	0	0	0	0	0	0	0	0.432	0.432
IRX9	A0A2I0XGH1	906689.A0A2I0VRL4	906689.A0A2I0XGH1	0	0	0	0	0	0	0	0.445	0.445
IRX9	ACT-2	906689.A0A2I0VRL4	906689.A0A2I0XHW3	0	0	0	0	0	0	0	0.445	0.445
IRX9	SF3	906689.A0A2I0VRL4	906689.A0A2I0WZN4	0	0	0	0	0.27	0	0	0.398	0.542
IRX9	A0A2I0W671	906689.A0A2I0VRL4	906689.A0A2I0W671	0	0	0	0	0.27	0	0	0.429	0.565
IRX9	MYB46	906689.A0A2I0VRL4	906689.A0A2I0W7A3	0	0	0	0	0.27	0	0	0.445	0.578
DoVIN1	SPS1	906689.A0A2I0XDK1	906689.A0A2I0VEG5	0	0	0	0	0	0	0	0.68	0.68
DoVIN1	BGLU12	906689.A0A2I0XDK1	906689.A0A2I0VPL4	0	0	0	0	0	0	0.997	0	0.997
DoVIN1	DoCWIN2	906689.A0A2I0XDK1	906689.A0A2I0VPS9	0	0	0.169	0.834	0	0	0.998	0.339	0.998
DoVIN1	PME2.1	906689.A0A2I0XDK1	906689.A0A2I0W1U0	0	0	0	0	0	0	0	0.592	0.592
DoVIN1	A0A2I0WI04	906689.A0A2I0XDK1	906689.A0A2I0WI04	0	0	0	0	0	0	0	0.484	0.484
DoVIN1	SPS2	906689.A0A2I0XDK1	906689.A0A2I0WJQ9	0	0	0	0	0	0	0	0.697	0.697
DoVIN1	A0A2I0WTI1	906689.A0A2I0XDK1	906689.A0A2I0WTI1	0	0	0	0	0	0	0.282	0.555	0.667
DoVIN1	A0A2I0X745	906689.A0A2I0XDK1	906689.A0A2I0X745	0	0	0	0	0	0	0	0.587	0.587
DoVIN1	A0A2I0XB31	906689.A0A2I0XDK1	906689.A0A2I0XB31	0	0	0	0	0	0	0.234	0.283	0.427
DoVIN1	Gluc18	906689.A0A2I0XDK1	906689.A0A2I0XD97	0	0	0.182	0	0	0	0.905	0	0.919
DoVIN1	Gluc18	906689.A0A2I0XDK1	906689.A0A2I0XDA2	0	0	0.182	0	0	0	0.905	0	0.919
LACS1	A0A2I0VH56	906689.A0A2I0WSZ4	906689.A0A2I0VH56	0	0	0	0	0	0	0.999	0	0.999
LACS1	A0A2I0VPY3	906689.A0A2I0WSZ4	906689.A0A2I0VPY3	0	0	0.274	0	0	0	0.275	0	0.451
LACS1	ABCG11	906689.A0A2I0WSZ4	906689.A0A2I0WLX5	0	0	0	0	0.27	0	0	0.41	0.551
LACS1	SAT3	906689.A0A2I0WSZ4	906689.A0A2I0XGR9	0	0	0	0	0	0	0	0.657	0.657
LBD41	MYB86	906689.A0A2I0WH71	906689.A0A2I0VP47	0	0	0	0	0	0	0	0.41	0.41
LBD41	A0A2I0VUT1	906689.A0A2I0WH71	906689.A0A2I0VUT1	0	0	0	0	0	0	0	0.429	0.429
LBD41	bHLH25	906689.A0A2I0WH71	906689.A0A2I0XHG0	0	0	0	0	0	0	0	0.41	0.41
MAX2A	A0A2I0W7J5	906689.A0A2I0X4J1	906689.A0A2I0W7J5	0	0	0	0	0	0	0	0.457	0.457
MAX2A	GH3.1	906689.A0A2I0X4J1	906689.A0A2I0W9X4	0	0	0	0	0	0	0	0.529	0.529
MAX2A	ABCG14	906689.A0A2I0X4J1	906689.A0A2I0WDB0	0	0	0	0	0	0	0	0.439	0.439
MAX2A	SULTR2.1	906689.A0A2I0X4J1	906689.A0A2I0WZ58	0	0	0	0	0	0	0	0.445	0.445
NAS4	A0A2I0WHB4	906689.A0A2I0VC41	906689.A0A2I0WHB4	0	0	0	0	0.45	0	0	0	0.45
NAS4	NRAMP5	906689.A0A2I0VC41	906689.A0A2I0WV59	0	0	0	0	0	0	0	0.541	0.541
NIP3-1	NAC74	906689.A0A2I0WP13	906689.A0A2I0VXF7	0	0	0	0	0	0	0	0.468	0.468
NIP3-1	RPL17	906689.A0A2I0WP13	906689.A0A2I0WXS4	0	0	0.206	0	0	0	0	0.284	0.407
NIP3-1	TIP2-2	906689.A0A2I0WP13	906689.A0A2I0WST8	0	0	0.254	0.46	0	0	0	0.678	0.459
NRAMP5	NAS4	906689.A0A2I0WV59	906689.A0A2I0VC41	0	0	0	0	0	0	0	0.541	0.541
NRAMP5	SAT3	906689.A0A2I0WV59	906689.A0A2I0XGR9	0	0	0	0	0	0	0	0.523	0.523
PDIL1-6	FLA9	906689.A0A2I0XEN1	906689.A0A2I0W1K4	0	0	0	0	0.445	0	0	0	0.445
PDIL1-6	A0A2I0W7M0	906689.A0A2I0XEN1	906689.A0A2I0W7M0	0	0	0	0	0.434	0.117	0.234	0.453	0.763
PME2.1	A0A2I0VAS4	906689.A0A2I0W1U0	906689.A0A2I0VAS4	0	0	0.253	0	0	0	0.996	0.439	0.998
PME2.1	SPS1	906689.A0A2I0W1U0	906689.A0A2I0VEG5	0	0	0	0	0	0	0	0.405	0.405
PME2.1	DoCWIN2	906689.A0A2I0W1U0	906689.A0A2I0VPS9	0	0	0	0	0	0	0	0.403	0.403
PME2.1	CoAL2	906689.A0A2I0W1U0	906689.A0A2I0WMT6	0	0	0	0	0	0	0	0.418	0.418
PME2.1	A0A2I0WTI1	906689.A0A2I0W1U0	906689.A0A2I0WTI1	0	0	0	0	0	0	0	0.419	0.419
PME2.1	SPS2	906689.A0A2I0W1U0	906689.A0A2I0WJQ9	0	0	0	0	0	0	0	0.429	0.429
PME2.1	DoVIN1	906689.A0A2I0W1U0	906689.A0A2I0XDK1	0	0	0	0	0	0	0	0.592	0.592
PME2.1	A0A2I0W8S6	906689.A0A2I0W1U0	906689.A0A2I0W8S6	0	0	0.104	0	0	0	0.92	0.221	0.939
PME2.1	A0A2I0W926	906689.A0A2I0W1U0	906689.A0A2I0W926	0	0	0.269	0	0	0	0.925	0.317	0.959
RBOHA	ATL27	906689.A0A2I0WUG6	906689.A0A2I0VGA7	0	0	0	0	0	0	0.996	0.231	0.997
RBOHA	SAPK1	906689.A0A2I0WUG6	906689.A0A2I0VHR1	0	0	0	0	0	0.827	0	0.298	0.873
RBOHA	KOR1	906689.A0A2I0WUG6	906689.A0A2I0VIM1	0	0	0	0	0	0	0	0.426	0.426
SAPK1	SLAH2	906689.A0A2I0VHR1	906689.A0A2I0WHH8	0	0	0	0	0	0.77	0	0.2	0.808
SAPK1	RBOHA	906689.A0A2I0VHR1	906689.A0A2I0WUG6	0	0	0	0	0	0.827	0	0.298	0.873
SAPK1	PPMP1	906689.A0A2I0VHR1	906689.A0A2I0VVI0	0	0	0	0	0	0	0.897	0.195	0.914
SAPK1	PPMP2	906689.A0A2I0VHR1	906689.A0A2I0WH45	0	0	0	0	0	0.808	0.919	0.275	0.988
SAT3	A0A2I0VE54	906689.A0A2I0XGR9	906689.A0A2I0VE54	0	0	0.214	0	0	0	0.999	0.878	0.999
SAT3	A0A2I0VH84	906689.A0A2I0XGR9	906689.A0A2I0VH84	0	0	0	0	0	0	0.978	0.222	0.982
SAT3	A0A2I0VPY3	906689.A0A2I0XGR9	906689.A0A2I0VPY3	0	0	0.274	0	0	0	0.997	0.086	0.998
SAT3	PSA2	906689.A0A2I0XGR9	906689.A0A2I0W0P6	0	0	0.185	0.847	0	0	0.996	0	0.996
SAT3	LACS1	906689.A0A2I0XGR9	906689.A0A2I0WSZ4	0	0	0	0	0	0	0	0.657	0.657
SAT3	NRAMP5	906689.A0A2I0XGR9	906689.A0A2I0WV59	0	0	0	0	0	0	0	0.523	0.523
SAT3	SULTR2.1	906689.A0A2I0XGR9	906689.A0A2I0WZ58	0	0	0	0	0	0	0	0.436	0.436
SLAH2	ATL27	906689.A0A2I0WHH8	906689.A0A2I0VGA7	0	0	0	0	0	0.773	0	0.228	0.817
SLAH2	SAPK1	906689.A0A2I0WHH8	906689.A0A2I0VHR1	0	0	0	0	0	0.77	0	0.2	0.808
SPS2	SPS1	906689.A0A2I0WJQ9	906689.A0A2I0VEG5	0	0	0.051	0.908	0	0	0.98	0	0.98
SPS2	GAE1	906689.A0A2I0WJQ9	906689.A0A2I0VH11	0	0	0	0	0	0	0.919	0	0.919
SPS2	DoCWIN2	906689.A0A2I0WJQ9	906689.A0A2I0VPS9	0	0	0	0	0	0	0	0.746	0.746
SPS2	PME2.1	906689.A0A2I0WJQ9	906689.A0A2I0W1U0	0	0	0	0	0	0	0	0.429	0.429
SPS2	A0A2I0WDU0	906689.A0A2I0WJQ9	906689.A0A2I0WDU0	0	0	0	0	0	0	0	0.666	0.666
SPS2	A0A2I0WI04	906689.A0A2I0WJQ9	906689.A0A2I0WI04	0	0	0	0	0	0	0	0.532	0.532
SPS2	A0A2I0WTI1	906689.A0A2I0WJQ9	906689.A0A2I0WTI1	0	0	0	0	0	0	0	0.404	0.404
SPS2	DoVIN2	906689.A0A2I0WJQ9	906689.A0A2I0WVA3	0	0	0	0	0	0	0	0.445	0.445
SPS2	DoCWIN1	906689.A0A2I0WJQ9	906689.A0A2I0XBI8	0	0	0	0	0	0	0	0.445	0.445
SPS2	CINV2	906689.A0A2I0WJQ9	906689.A0A2I0XED3	0	0	0.133	0	0	0	0	0.413	0.469
SPS2	CML14	906689.A0A2I0WJQ9	906689.A0A2I0WNY5	0	0	0.206	0	0	0	0	0.501	0.587
SPS2	A0A2I0XB31	906689.A0A2I0WJQ9	906689.A0A2I0XB31	0	0	0	0	0	0	0	0.639	0.639
SPS2	DoVIN1	906689.A0A2I0WJQ9	906689.A0A2I0XDK1	0	0	0	0	0	0	0	0.697	0.697
SPS2	A0A2I0X745	906689.A0A2I0WJQ9	906689.A0A2I0X745	0	0	0	0	0.27	0	0.999	0.272	0.999
SRP14	A0A2I0V753	906689.A0A2I0W0V2	906689.A0A2I0V753	0	0	0	0	0	0	0.998	0.445	0.999
SRP14	A0A2I0XIA6	906689.A0A2I0W0V2	906689.A0A2I0XIA6	0	0	0	0	0	0	0	0.445	0.445
SRP14	RPL17	906689.A0A2I0W0V2	906689.A0A2I0WXS4	0	0	0	0	0.097	0.443	0	0	0.476
STN1	HOP2	906689.A0A2I0WG55	906689.A0A2I0VTA1	0	0	0	0	0.076	0	0.428	0.079	0.471
STN1	ATR	906689.A0A2I0WG55	906689.A0A2I0X5D2	0	0	0	0	0	0.191	0.365	0.13	0.514
STP7	SPS1	906689.A0A2I0VLM5	906689.A0A2I0VEG5	0	0	0	0	0	0	0	0.407	0.407
STP7	DoCWIN2	906689.A0A2I0VLM5	906689.A0A2I0VPS9	0	0	0	0	0	0	0	0.402	0.402
STP7	PUB16	906689.A0A2I0VLM5	906689.A0A2I0WFN7	0	0	0	0	0	0	0	0.403	0.403
STP7	ATLP2	906689.A0A2I0VLM5	906689.A0A2I0XHA1	0	0	0	0	0	0	0	0.41	0.41
STP7	A0A2I0XCG7	906689.A0A2I0VLM5	906689.A0A2I0XCG7	0	0	0	0	0	0	0	0.433	0.433
STP7	BG	906689.A0A2I0VLM5	906689.A0A2I0W130	0	0	0	0	0	0	0	0.445	0.445
STP7	A0A2I0X5Q5	906689.A0A2I0VLM5	906689.A0A2I0X5Q5	0	0	0	0	0	0	0	0.628	0.628
SULTR2.1	A0A2I0VE54	906689.A0A2I0WZ58	906689.A0A2I0VE54	0	0	0	0	0	0	0	0.42	0.42
SULTR2.1	TIP2-2	906689.A0A2I0WZ58	906689.A0A2I0WST8	0	0	0	0	0	0	0	0.427	0.427
SULTR2.1	SAT3	906689.A0A2I0WZ58	906689.A0A2I0XGR9	0	0	0	0	0	0	0	0.436	0.436
SULTR2.1	MAX2A	906689.A0A2I0WZ58	906689.A0A2I0X4J1	0	0	0	0	0	0	0	0.445	0.445
TIP2-2	KOR1	906689.A0A2I0WST8	906689.A0A2I0VIM1	0	0	0	0	0	0	0	0.407	0.407
TIP2-2	ZFP3	906689.A0A2I0WST8	906689.A0A2I0VMC4	0	0	0	0	0.27	0	0	0.42	0.558
TIP2-2	XTH32	906689.A0A2I0WST8	906689.A0A2I0WD28	0	0	0	0	0	0	0	0.435	0.435
TIP2-2	NIP3-1	906689.A0A2I0WST8	906689.A0A2I0WP13	0	0	0.254	0.46	0	0	0	0.678	0.459
TIP2-2	A0A2I0XGH1	906689.A0A2I0WST8	906689.A0A2I0XGH1	0	0	0	0	0	0	0	0.4	0.4
TIP2-2	SULTR2.1	906689.A0A2I0WST8	906689.A0A2I0WZ58	0	0	0	0	0	0	0	0.427	0.427
TMP14	CYP74A1	906689.A0A2I0WPE6	906689.A0A2I0V6Y8	0	0	0	0	0.433	0	0	0	0.433
TMP14	A0A2I0V753	906689.A0A2I0WPE6	906689.A0A2I0V753	0	0	0	0	0.497	0	0	0	0.497
TMP14	PPO4	906689.A0A2I0WPE6	906689.A0A2I0VZE4	0	0	0	0	0.498	0	0	0	0.498
TMP14	A0A2I0WI11	906689.A0A2I0WPE6	906689.A0A2I0WI11	0	0	0	0	0.444	0	0.88	0.216	0.943
TMP14	A0A2I0WI43	906689.A0A2I0WPE6	906689.A0A2I0WI43	0	0	0	0	0.444	0	0.88	0.216	0.943
TMP14	CYP74A1	906689.A0A2I0WPE6	906689.A0A2I0XBX9	0	0	0	0	0.433	0	0	0	0.433
XTH32	A0A2I0VAS4	906689.A0A2I0WD28	906689.A0A2I0VAS4	0	0	0	0	0	0	0	0.41	0.41
XTH32	CEL3	906689.A0A2I0WD28	906689.A0A2I0VFF9	0	0	0.153	0	0	0	0	0.365	0.439
XTH32	UDP83A1	906689.A0A2I0WD28	906689.A0A2I0W391	0	0	0	0	0	0	0	0.416	0.416
XTH32	A0A2I0W8S6	906689.A0A2I0WD28	906689.A0A2I0W8S6	0	0	0	0	0.269	0	0	0.303	0.469
XTH32	A0A2I0W9D2	906689.A0A2I0WD28	906689.A0A2I0W9D2	0	0	0	0.741	0	0.758	0	0.207	0.769
XTH32	TIP2-2	906689.A0A2I0WD28	906689.A0A2I0WST8	0	0	0	0	0	0	0	0.435	0.435
XTH32	A0A2I0WDU0	906689.A0A2I0WD28	906689.A0A2I0WDU0	0	0	0	0	0	0	0	0.436	0.436
