# Supplementary material for: Genomic identification and expression analysis of acid invertase (AINV) gene family in Dendrobium officinale Kimura et Migo
Source: BMC Plant Biol. 2024 May 14;24:396. doi: 10.1186/s12870-024-05102-8 (PMC11092110; doi:10.1186/s12870-024-05102-8)
Supplement: Supplementary file 1 — Supplementary Material 1. [file 12870_2024_5102_MOESM1_ESM.zip › Additional files_rev/Additional file 7 Table S3.xlsx]

## Sheet: Table S3
Table S3. Gene-specific primers used for quantitative RT-PCR analysis of DoAINV genes expression
Primer_ID	Primer name	Primer sequence (5' ～ 3')	Product size (bp)	Tm/℃
LOC110114607	DoVIN1_F	ATGGATCATCGCTGGAAGC	140	55.2
	DoVIN1_R	AGCAGTTTGTTCAGTTCGAT		51.4
LOC110096097	DoVIN2_F	CGAGCAGACTGCCACATAC	153	56.3
	DoVIN2_R	AGCATCTCGCCGTGAAGAAC		58.1
LOC110102702	DoCWIN1_F	AATTTGAGTTTCCAGAGCTC	163	49.5
	DoCWIN1_R	GCAGTGTGTTCTTCAAGGTC		53.9
LOC110096666	DoCWIN2_F	ATGTAGAGGTTAGCTTCGAC	155	50.9
	DoCWIN2_R	GTCATCCGTAGCCAAAACAT		52.6
	DoACTIN_F	TCCCAAGGCAAACAGAGAAA	150	59.91
	DoACTIN_R	GGCCACTAGCATATAGGGAAAG		58.89
